# Supplementary material for: DNA methylation-based subtype prediction for pediatric acute lymphoblastic leukemia
Source: Clin Epigenetics. 2015 Feb 17;7(1):11. doi: 10.1186/s13148-014-0039-z (PMC4343276; doi:10.1186/s13148-014-0039-z)
Supplement: Additional file 2: — Supplementary Tables S1–10. [file 13148_2014_39_MOESM2_ESM.xlsx]

## Sheet: Table S1 Design Set
Nordlund et al.
Supplementary Table S1: DNA methylation classification of design set samples (n=546)
						Estimated Subtype Probability Score
GEO ID	GEO Accession	Immuno-phenotype	Subtype	Tissue	Sex	Sexa	reference	T-ALL	HeH	t(12;21)	11q23/MLL	t(1;19)	dic(9;20)	t(9;22)	iAMP21
ALL_6	GSM1203379	T-ALL	T-ALL	Peripheral blood	male	6.08427e-09	1.51236e-32	1	1.54967e-08	2.67161e-27	3.96913e-30	5.03044e-46	4.00711e-28	0.0128765	3.2208e-25
ALL_20	GSM1203394	T-ALL	T-ALL	Bone marrow	male	8.63251e-09	2.36591e-38	1	3.46153e-07	2.27386e-24	2.27626e-42	4.99738e-45	2.14839e-27	0.0131558	5.43883e-26
ALL_30	GSM1203406	T-ALL	T-ALL	Peripheral blood	male	5.54333e-09	3.26319e-43	1	2.03556e-09	5.04914e-24	5.21701e-46	2.8071e-47	5.25607e-30	0.0135521	3.40622e-27
ALL_38	GSM1203414	T-ALL	T-ALL	Bone marrow	female	1	2.30123e-35	1	3.29607e-09	2.07237e-29	1.28369e-34	1.35777e-47	1.56247e-29	0.0106937	1.86854e-27
ALL_42	GSM1203419	T-ALL	T-ALL	Bone marrow	male	1.46205e-08	8.7941e-43	1	1.50096e-08	2.13796e-26	3.61685e-46	1.91151e-45	3.21378e-26	0.0117962	3.24614e-27
ALL_56	GSM1203433	T-ALL	T-ALL	Peripheral blood	male	7.60754e-09	4.79494e-41	1	2.46805e-09	2.36376e-29	3.80752e-44	1.65354e-47	6.03724e-30	0.0134724	2.16612e-27
ALL_63	GSM1203440	T-ALL	T-ALL	Peripheral blood	male	8.03361e-09	2.85548e-40	1	2.37999e-09	3.41995e-30	1.0394e-44	2.15054e-47	1.45856e-28	0.0416151	1.41599e-27
ALL_66	GSM1203443	T-ALL	T-ALL	Bone marrow	male	5.02783e-06	9.03164e-38	1	2.32129e-08	7.7349e-29	2.58774e-44	7.67889e-47	3.62989e-30	0.0119392	8.73143e-27
ALL_72	GSM1203449	T-ALL	T-ALL	Bone marrow	male	4.28944e-09	4.695e-43	1	1.09475e-09	3.67866e-31	1.5135e-41	1.40638e-47	1.43877e-27	0.0399999	1.35387e-27
ALL_79	GSM1203456	T-ALL	T-ALL	Bone marrow	female	1	4.92064e-40	1	9.60252e-10	1.01735e-29	2.77917e-42	1.10653e-47	2.18029e-25	0.0111073	5.40297e-27
ALL_113	GSM1203492	T-ALL	T-ALL	Peripheral blood	female	1	2.06222e-42	1	1.95037e-09	1.65503e-28	6.62981e-46	2.30638e-46	2.07403e-28	0.0496811	1.39068e-25
ALL_134	GSM1203517	T-ALL	T-ALL	Bone marrow	male	6.37719e-09	3.66e-42	1	2.08106e-09	1.01096e-28	6.11808e-45	3.33023e-46	5.83532e-29	0.0110633	5.26997e-26
ALL_142	GSM1203525	T-ALL	T-ALL	Bone marrow	male	5.69313e-09	1.26329e-39	1	7.02842e-09	6.12744e-25	1.06928e-42	1.67588e-47	8.42791e-28	0.0121759	8.40596e-27
ALL_145	GSM1203528	T-ALL	T-ALL	Peripheral blood	male	1.27772e-08	7.8276e-25	1	2.19477e-08	2.0725e-28	5.23766e-40	3.19898e-44	1.18622e-28	0.0128305	3.79355e-26
ALL_161	GSM1203544	T-ALL	T-ALL	Peripheral blood	male	3.90232e-09	4.3187e-27	1	1.7942e-08	1.86424e-28	4.62649e-41	1.56856e-47	2.45255e-29	0.0151365	2.54813e-27
ALL_165	GSM1203548	T-ALL	T-ALL	Peripheral blood	female	1	8.13202e-37	1	1.13007e-08	2.39232e-28	1.13019e-43	1.83892e-46	6.36878e-29	0.0116427	2.58321e-26
ALL_169	GSM1203552	T-ALL	T-ALL	Bone marrow	male	6.36826e-09	6.71651e-35	1	6.1785e-09	5.58722e-27	4.46079e-46	3.88217e-46	7.40326e-29	0.0130461	1.01846e-24
ALL_171	GSM1203554	T-ALL	T-ALL	Bone marrow	female	1	8.70496e-43	1	1.21681e-09	3.25244e-30	2.24373e-44	1.48827e-47	1.31712e-25	0.0421396	4.54311e-26
ALL_178	GSM1203561	T-ALL	T-ALL	Bone marrow	female	1	2.07141e-42	1	1.83696e-09	3.10221e-30	3.08169e-41	5.57728e-46	7.0308e-30	0.0131982	1.4726e-26
ALL_179	GSM1203562	T-ALL	T-ALL	Peripheral blood	male	8.62893e-09	2.10003e-28	1	9.66879e-07	8.46033e-21	6.8415e-36	9.43217e-44	8.23286e-23	0.0130403	8.76438e-26
ALL_184	GSM1203567	T-ALL	T-ALL	Bone marrow	male	6.08329e-09	3.22148e-21	1	2.23668e-08	9.82707e-28	9.89654e-37	2.28712e-44	3.1055e-27	0.0125222	2.56979e-26
ALL_185	GSM1203568	T-ALL	T-ALL	Bone marrow	male	5.59505e-09	1.32696e-16	1	1.79728e-08	3.88296e-28	9.42148e-43	9.59245e-46	6.23769e-29	0.012522	2.89703e-27
ALL_189	GSM1203572	T-ALL	T-ALL	Peripheral blood	female	1	1.11239e-35	1	2.61424e-07	1.74055e-27	3.33842e-43	1.14248e-45	2.49912e-27	0.0134476	1.80211e-26
ALL_211	GSM1203597	T-ALL	T-ALL	Peripheral blood	female	1	8.23712e-34	1	2.13542e-09	5.18505e-30	4.9599e-14	6.16055e-47	8.96601e-30	0.0113787	9.17545e-27
ALL_212	GSM1203598	T-ALL	T-ALL	Peripheral blood	male	5.86229e-09	3.14097e-42	1	1.24503e-09	1.15806e-29	9.8515e-46	6.06484e-47	1.86891e-28	0.0136347	1.55707e-27
ALL_217	GSM1203603	T-ALL	T-ALL	Peripheral blood	female	1	2.44103e-35	1	4.40933e-09	1.09326e-28	1.08245e-43	5.68197e-48	4.89839e-30	0.0114474	2.26024e-27
ALL_230	GSM1203616	T-ALL	T-ALL	Peripheral blood	male	5.59173e-09	6.79781e-35	1	3.44172e-09	4.88823e-29	1.4903e-42	1.47167e-47	5.46279e-30	0.0133591	1.33174e-26
ALL_233	GSM1203619	T-ALL	T-ALL	Peripheral blood	male	5.76894e-09	1.60228e-37	1	4.63664e-09	7.20355e-30	2.86933e-46	9.31526e-47	1.52003e-28	0.0104383	4.46633e-27
ALL_242	GSM1203628	T-ALL	T-ALL	Bone marrow	male	4.92279e-09	9.84393e-39	1	6.45264e-09	3.82648e-24	5.50974e-38	2.55245e-47	2.02909e-28	0.010877	2.03484e-25
ALL_253	GSM1203641	T-ALL	T-ALL	Bone marrow	female	1	2.37456e-33	1	4.25527e-08	6.29853e-29	3.65134e-44	2.87511e-45	3.24606e-29	0.0135671	6.07498e-27
ALL_254	GSM1203642	T-ALL	T-ALL	Peripheral blood	female	1	3.27439e-43	1	1.4052e-09	7.21381e-31	1.27757e-10	4.07963e-47	6.05693e-27	0.0151375	8.01733e-28
ALL_265	GSM1203654	T-ALL	T-ALL	Bone marrow	female	1	4.38006e-27	1	2.14939e-08	3.70375e-28	5.69854e-42	1.09652e-45	2.01463e-29	0.0115536	5.84364e-27
ALL_266	GSM1203655	T-ALL	T-ALL	Bone marrow	male	6.96444e-09	1.82561e-20	1	2.23349e-09	2.96899e-29	4.34928e-41	3.87452e-45	4.51335e-30	0.013178	1.93991e-27
ALL_274	GSM1203663	T-ALL	T-ALL	Peripheral blood	male	6.30974e-09	1.07286e-26	1	5.51295e-09	2.27021e-29	1.96433e-42	5.72743e-47	7.06956e-29	0.0110704	1.57923e-27
ALL_278	GSM1203667	T-ALL	T-ALL	Peripheral blood	male	6.7675e-09	1.78773e-40	1	5.94082e-09	8.64932e-29	4.93843e-42	2.97173e-47	1.7303e-29	0.0110896	1.01907e-26
ALL_285	GSM1203675	T-ALL	T-ALL	Peripheral blood	male	5.79358e-09	1.66694e-29	1	5.33066e-09	1.3036e-28	1.21401e-44	6.3768e-48	1.74588e-29	0.0115797	3.53587e-27
ALL_296	GSM1203686	T-ALL	T-ALL	Bone marrow	male	8.15636e-09	5.78881e-37	1	4.70624e-09	5.27227e-29	4.46171e-43	9.46734e-47	6.80942e-30	0.0116909	1.12317e-27
ALL_310	GSM1203700	T-ALL	T-ALL	Peripheral blood	male	5.45898e-09	3.47062e-22	1	1.8719e-09	8.03366e-29	2.7477e-45	1.60906e-46	1.03237e-29	0.00967627	1.89484e-26
ALL_311	GSM1203701	T-ALL	T-ALL	Bone marrow	male	8.61928e-09	4.12028e-41	1	9.54552e-10	2.37175e-30	6.06375e-34	6.06191e-47	4.67941e-30	0.0103014	1.42834e-27
ALL_316	GSM1203706	T-ALL	T-ALL	Bone marrow	male	1.17228e-08	8.10566e-41	1	2.21149e-09	1.20538e-27	5.84748e-40	7.29438e-47	1.97413e-29	0.0137976	3.13374e-27
ALL_331	GSM1203722	T-ALL	T-ALL	Bone marrow	male	1.92126e-07	4.40116e-28	1	5.15207e-08	2.80772e-25	2.49591e-33	4.30716e-46	9.59516e-30	0.0119839	6.3955e-24
ALL_334	GSM1203725	T-ALL	T-ALL	Bone marrow	male	7.97174e-09	2.53636e-16	1	2.00244e-08	1.39727e-28	1.07091e-40	2.75689e-44	5.14586e-29	0.0152631	7.86767e-27
ALL_335	GSM1203726	T-ALL	T-ALL	Bone marrow	male	6.87978e-09	4.26808e-11	1	2.67554e-08	4.6513e-27	4.55102e-43	3.30399e-45	2.25265e-29	0.0137318	1.00544e-26
ALL_345	GSM1203737	T-ALL	T-ALL	Bone marrow	male	5.79077e-09	5.43859e-29	1	1.24747e-08	2.63749e-26	2.15876e-42	7.21968e-46	3.43645e-29	0.0122386	8.33443e-27
ALL_358	GSM1203750	T-ALL	T-ALL	Bone marrow	male	7.57524e-09	6.36051e-18	1	5.14447e-08	5.0797e-26	3.53078e-37	1.54735e-46	1.00169e-28	0.0142175	3.34289e-27
ALL_374	GSM1203768	T-ALL	T-ALL	Bone marrow	male	7.32689e-09	1.08175e-17	1	2.33539e-08	1.04137e-27	2.5735e-42	1.95192e-45	2.68793e-29	0.0131327	2.62328e-26
ALL_375	GSM1203770	T-ALL	T-ALL	Bone marrow	male	8.1916e-09	2.0833e-41	1	2.35141e-09	8.08946e-30	7.12514e-37	1.22866e-46	6.96381e-29	0.011674	2.27554e-27
ALL_378	GSM1203773	T-ALL	T-ALL	Bone marrow	male	5.1845e-09	1.50902e-42	1	1.41874e-09	4.31897e-29	1.29705e-45	1.73295e-47	6.03902e-30	0.0113516	2.7444e-27
ALL_385	GSM1203781	T-ALL	T-ALL	Bone marrow	male	8.05817e-09	3.59868e-38	1	4.58562e-09	7.31481e-27	1.21068e-24	1.54511e-46	2.40417e-27	0.0111577	2.6326e-26
ALL_388	GSM1203784	T-ALL	T-ALL	Bone marrow	male	6.26365e-09	7.13988e-35	1	3.10778e-09	2.87363e-29	8.59213e-46	1.82205e-47	1.20743e-29	0.0123236	1.7645e-27
ALL_404	GSM1203800	T-ALL	T-ALL	Bone marrow	male	3.26719e-09	1.24018e-18	1	9.66015e-09	1.21298e-29	1.09034e-43	7.57787e-47	4.41447e-30	0.0119325	2.27412e-27
ALL_414	GSM1203810	T-ALL	T-ALL	Bone marrow	male	8.16572e-09	7.40201e-33	1	6.41809e-09	9.3316e-30	9.85015e-44	2.53789e-47	3.56089e-29	0.0122108	9.76926e-26
ALL_417	GSM1203814	T-ALL	T-ALL	Bone marrow	male	5.33172e-09	4.94402e-34	1	2.96822e-09	7.12121e-30	6.29973e-45	6.27097e-47	4.55235e-30	0.0134657	9.11926e-28
ALL_418	GSM1203815	T-ALL	T-ALL	Bone marrow	male	6.29174e-09	6.28184e-39	1	3.60947e-09	3.46021e-29	8.71361e-44	5.24916e-46	9.87388e-29	0.0119568	2.82581e-26
ALL_424	GSM1203822	T-ALL	T-ALL	Bone marrow	male	1.80938e-08	1.74266e-21	1	1.0226e-07	3.0754e-26	3.98898e-38	1.02966e-42	1.13791e-28	0.0138486	2.42852e-26
ALL_428	GSM1203827	T-ALL	T-ALL	Bone marrow	male	8.4291e-09	2.15013e-27	1	2.82312e-08	2.34561e-29	7.53277e-44	4.6418e-45	2.70064e-29	0.0127189	4.79281e-25
ALL_441	GSM1203840	T-ALL	T-ALL	Bone marrow	male	1.85566e-08	1.10162e-37	1	1.58943e-08	9.61784e-28	9.32441e-42	6.26652e-45	9.37596e-29	0.0122283	1.18178e-25
ALL_457	GSM1203859	T-ALL	T-ALL	Bone marrow	male	1.14588e-08	2.34399e-42	1	8.23569e-08	2.49873e-30	3.28738e-21	1.22065e-46	1.16582e-29	0.0159621	2.72889e-27
ALL_461	GSM1203863	T-ALL	T-ALL	Bone marrow	male	5.10746e-09	2.63262e-41	1	1.10375e-08	4.70342e-27	4.48195e-25	1.77968e-47	1.29845e-29	0.0102585	5.15745e-21
ALL_463	GSM1203865	T-ALL	T-ALL	Bone marrow	male	7.56801e-09	6.79317e-29	1	4.81495e-09	1.23796e-28	1.5323e-44	4.93366e-46	1.67565e-28	0.0126072	1.80791e-27
ALL_466	GSM1203869	T-ALL	T-ALL	Bone marrow	female	1	4.81588e-29	1	2.97355e-09	3.55738e-29	1.07157e-44	6.09738e-47	5.45508e-30	0.0116686	1.10982e-26
ALL_483	GSM1203886	T-ALL	T-ALL	Bone marrow	male	5.7406e-09	5.96422e-18	1	7.07105e-08	7.22904e-29	1.70515e-39	3.16287e-47	1.85091e-28	0.0125036	2.41416e-26
ALL_484	GSM1203887	T-ALL	T-ALL	Bone marrow	male	5.75029e-09	2.04149e-42	1	2.32103e-09	1.7612e-30	8.07963e-46	2.33199e-47	4.11314e-27	0.0112166	6.03938e-28
ALL_502	GSM1203905	T-ALL	T-ALL	Bone marrow	male	5.78401e-09	1.77139e-38	1	2.02524e-08	1.67854e-29	7.96119e-40	3.02356e-46	3.64241e-29	0.0218484	5.08457e-27
ALL_507	GSM1203910	T-ALL	T-ALL	Bone marrow	male	7.80157e-09	4.80691e-20	1	7.31294e-09	1.29552e-28	6.88158e-45	9.57962e-46	8.34356e-30	0.0136847	1.89774e-26
ALL_509	GSM1203912	T-ALL	T-ALL	Peripheral blood	male	5.41091e-09	8.63826e-36	1	2.8517e-09	1.03823e-27	3.86004e-44	2.03406e-46	2.87636e-29	0.0128509	2.73073e-27
ALL_515	GSM1203918	T-ALL	T-ALL	Bone marrow	male	5.60958e-09	2.33642e-32	1	3.69806e-09	1.276e-29	7.06117e-37	8.57913e-47	1.74327e-29	0.0109808	5.70392e-27
ALL_516	GSM1203919	T-ALL	T-ALL	Bone marrow	female	1	3.55752e-38	1	3.88357e-07	4.01989e-26	4.30568e-39	3.48154e-47	3.34732e-27	0.0118848	8.02021e-26
ALL_519	GSM1203922	T-ALL	T-ALL	Bone marrow	female	1	3.34928e-30	1	3.00336e-09	3.84689e-28	1.16098e-45	1.8346e-46	1.30898e-29	0.0127943	4.26618e-27
ALL_522	GSM1203925	T-ALL	T-ALL	Bone marrow	male	7.89333e-09	1.80582e-39	1	5.43739e-09	1.1221e-28	1.91387e-43	2.08236e-45	2.58349e-29	0.0119296	7.04526e-26
ALL_530	GSM1203933	T-ALL	T-ALL	Bone marrow	male	6.21022e-09	8.93829e-25	1	6.19913e-09	1.39963e-29	5.29852e-42	7.4821e-47	7.44787e-30	0.0107385	2.19412e-27
ALL_533	GSM1203936	T-ALL	T-ALL	Bone marrow	female	0.999997	9.37853e-43	1	3.40906e-09	1.72306e-29	1.96703e-26	2.45908e-47	1.65103e-28	0.0123143	1.23178e-27
ALL_538	GSM1203941	T-ALL	T-ALL	Bone marrow	male	5.75343e-09	2.38242e-12	1	1.7082e-08	7.81792e-29	6.38946e-43	9.99225e-46	8.26472e-30	0.0151275	3.41012e-26
ALL_552	GSM1203955	T-ALL	T-ALL	Bone marrow	male	9.01449e-09	1.85239e-30	1	3.80104e-09	6.33722e-29	6.42524e-43	2.64602e-47	4.94968e-30	0.0104129	1.02632e-27
ALL_558	GSM1203961	T-ALL	T-ALL	Bone marrow	male	5.87686e-09	3.74212e-37	1	4.12419e-09	1.53461e-28	4.38438e-42	7.21246e-47	7.20449e-30	0.0114042	8.9264e-26
ALL_559	GSM1203962	T-ALL	T-ALL	Bone marrow	male	7.23555e-09	4.35225e-25	1	2.35096e-09	3.10528e-28	7.60257e-42	9.97461e-47	2.58419e-29	0.0129811	2.16651e-27
ALL_570	GSM1203973	T-ALL	T-ALL	Bone marrow	female	1	3.7801e-40	1	2.55043e-09	6.84932e-19	1.60532e-42	3.85053e-46	4.53443e-27	0.0108388	2.92699e-27
ALL_571	GSM1203974	T-ALL	T-ALL	Bone marrow	male	9.79891e-09	1.56257e-39	1	7.19192e-09	3.94888e-29	3.01844e-32	1.51175e-45	5.67883e-29	0.0401829	9.86358e-25
ALL_597	GSM1204000	T-ALL	T-ALL	Bone marrow	female	1	5.5926e-43	1	1.43669e-09	2.38388e-30	3.30792e-45	1.0956e-46	2.76799e-28	0.0362534	1.79903e-27
ALL_607	GSM1204010	T-ALL	T-ALL	Bone marrow	male	1.31375e-08	1.7461e-19	1	1.00656e-08	1.69981e-28	9.68991e-39	2.3233e-45	1.732e-28	0.0115065	1.53438e-26
ALL_614	GSM1204017	T-ALL	T-ALL	Bone marrow	male	5.36134e-09	9.46838e-13	1	3.67544e-09	1.15367e-27	1.92409e-45	1.55389e-46	1.74258e-29	0.0112658	1.27734e-26
ALL_624	GSM1204027	T-ALL	T-ALL	Bone marrow	female	1	2.80259e-34	1	1.47202e-08	2.02125e-19	5.53386e-27	8.57203e-45	2.80813e-27	0.0118671	5.73828e-26
ALL_627	GSM1204030	T-ALL	T-ALL	Bone marrow	male	5.71381e-09	1.52062e-31	1	4.92048e-08	3.35569e-26	7.86352e-42	1.28112e-43	1.84057e-26	0.0164984	9.23049e-26
ALL_630	GSM1204033	T-ALL	T-ALL	Bone marrow	female	1	1.87628e-33	1	3.40312e-08	4.07092e-28	4.42381e-15	4.95013e-46	5.84198e-29	0.0135023	7.00884e-26
ALL_633	GSM1204036	T-ALL	T-ALL	Bone marrow	male	1.20251e-07	1.87855e-42	1	9.05343e-09	1.12478e-28	5.95363e-36	2.57462e-46	3.65688e-29	0.0335616	4.12353e-27
ALL_638	GSM1204041	T-ALL	T-ALL	Bone marrow	male	6.07727e-09	1.40854e-15	1	1.9124e-08	4.92238e-26	1.02463e-39	1.7655e-45	8.26112e-29	0.0119202	5.2925e-25
ALL_643	GSM1204046	T-ALL	T-ALL	Bone marrow	female	1	3.94133e-30	1	1.95096e-08	1.7993e-24	9.37866e-40	7.22368e-44	8.44115e-29	0.0127854	1.84022e-26
ALL_647	GSM1204050	T-ALL	T-ALL	Bone marrow	male	9.72519e-09	8.57822e-36	1	2.4848e-08	9.0653e-28	8.33292e-39	3.20726e-43	3.14296e-27	0.0127498	1.62149e-26
ALL_648	GSM1204051	T-ALL	T-ALL	Bone marrow	female	1	1.24821e-37	1	2.79172e-09	1.13119e-28	5.18397e-46	2.08178e-46	2.90104e-29	0.0128258	2.69399e-27
ALL_649	GSM1204052	T-ALL	T-ALL	Bone marrow	male	7.60398e-09	3.236e-34	1	5.52458e-09	4.40844e-29	7.71406e-45	3.28233e-46	1.18932e-29	0.0146407	6.89432e-27
ALL_694	GSM1204098	T-ALL	T-ALL	Bone marrow	male	8.69557e-09	3.75951e-42	1	1.60844e-09	1.02249e-28	4.94013e-39	5.45873e-47	5.30519e-30	0.0139053	1.94659e-27
ALL_699	GSM1204103	T-ALL	T-ALL	Bone marrow	male	6.57083e-09	5.77259e-25	1	8.46255e-09	2.77499e-28	2.37558e-44	3.21901e-46	1.67662e-27	0.01249	2.8502e-27
ALL_703	GSM1204107	T-ALL	T-ALL	Bone marrow	female	1	5.05851e-18	1	7.64883e-09	1.2519e-28	8.33138e-44	7.29162e-46	2.22309e-29	0.0113429	2.47685e-27
ALL_710	GSM1204114	T-ALL	T-ALL	Bone marrow	male	6.20295e-09	4.55792e-37	1	9.1506e-09	2.62803e-29	2.59228e-40	7.30333e-47	1.18395e-29	0.0146696	4.11177e-27
ALL_719	GSM1204123	T-ALL	T-ALL	Bone marrow	male	9.07912e-09	1.23104e-32	1	7.14622e-09	1.30225e-28	8.31484e-43	6.11896e-46	9.52877e-25	0.0123957	7.06052e-26
ALL_728	GSM1204132	T-ALL	T-ALL	Bone marrow	male	7.20064e-09	5.85749e-32	1	7.09429e-09	1.94247e-27	1.68823e-44	6.86814e-46	7.85405e-29	0.0124236	6.65551e-27
ALL_729	GSM1204133	T-ALL	T-ALL	Bone marrow	male	1.43885e-08	1.82681e-42	1	0.000366155	3.51546e-17	2.81819e-35	2.78507e-43	2.53437e-27	0.0120536	1.94674e-25
ALL_736	GSM1204140	T-ALL	T-ALL	Bone marrow	female	1	4.59067e-30	1	1.669e-08	1.87655e-28	3.17613e-43	1.30871e-45	4.0168e-29	0.0131758	1.69475e-26
ALL_743	GSM1204147	T-ALL	T-ALL	Bone marrow	male	9.74632e-09	9.85075e-42	1	2.78512e-09	6.34146e-29	1.2161e-45	9.43395e-45	2.70597e-29	0.0106011	3.22786e-24
ALL_744	GSM1204148	T-ALL	T-ALL	Bone marrow	female	1	3.90214e-36	1	1.20759e-08	3.4514e-29	9.18013e-43	6.62918e-47	4.12094e-29	0.0155731	2.56055e-27
ALL_144	GSM1203527	T-ALL	T-ALL	Bone marrow	female	1	0.363056	0.997213	1.05846e-07	2.25159e-22	7.0495e-39	1.04224e-40	9.59357e-26	0.0156578	3.62237e-25
ALL_225	GSM1203611	BCP-ALL	HeH	Bone marrow	male	7.51037e-09	7.09739e-43	5.21018e-88	1	3.88682e-23	2.39105e-34	8.86254e-34	0.000732314	0.0479138	1.9355e-10
ALL_476	GSM1203879	BCP-ALL	HeH	Bone marrow	female	1	2.90064e-42	2.00951e-88	1	6.62088e-29	1.80464e-43	5.47439e-43	1.80362e-26	0.0118128	1.30063e-25
ALL_314	GSM1203704	BCP-ALL	HeH	Bone marrow	female	1	5.61677e-42	4.24205e-88	1	1.98148e-27	4.67156e-44	1.87522e-44	3.5177e-24	0.0165554	9.52661e-23
ALL_263	GSM1203652	BCP-ALL	HeH	Bone marrow	female	1	1.09465e-41	5.24477e-87	1	7.1984e-30	4.92019e-45	1.88572e-44	3.70378e-26	0.011724	2.28242e-25
ALL_68	GSM1203445	BCP-ALL	HeH	Bone marrow	male	4.67872e-09	2.88024e-43	4.79405e-88	1	2.48882e-29	8.93818e-45	1.71755e-46	4.65977e-28	0.0196401	1.54492e-25
ALL_503	GSM1203906	BCP-ALL	HeH	Bone marrow	female	1	1.93936e-42	6.30252e-88	1	1.38661e-27	5.51793e-41	2.63906e-43	3.84917e-23	0.014636	1.27954e-10
ALL_459	GSM1203861	BCP-ALL	HeH	Bone marrow	male	7.08939e-09	1.7556e-43	1.04388e-86	1	9.54056e-30	1.07981e-45	6.43062e-47	5.50675e-26	0.0125523	1.30605e-24
ALL_626	GSM1204029	BCP-ALL	HeH	Bone marrow	female	1	1.42922e-39	1.19824e-87	1	3.31482e-23	1.5365e-44	3.09189e-41	1.67072e-23	0.0288708	1.22182e-22
ALL_696	GSM1204100	BCP-ALL	HeH	Bone marrow	male	6.92914e-09	3.64188e-42	4.42266e-88	1	8.4982e-23	5.09819e-42	1.14515e-41	1.71813e-20	0.0342569	5.94135e-19
ALL_479	GSM1203882	BCP-ALL	HeH	Bone marrow	male	8.03064e-09	7.16754e-43	1.71087e-87	1	4.19687e-30	2.61182e-41	5.68536e-47	6.2174e-26	0.0300357	2.58e-24
ALL_267	GSM1203656	BCP-ALL	HeH	Bone marrow	female	1	1.46148e-40	1.43169e-86	1	5.42774e-25	4.65501e-43	3.37514e-40	3.18075e-24	0.0136551	4.56749e-20
ALL_162	GSM1203545	BCP-ALL	HeH	Bone marrow	female	1	2.17351e-42	7.46048e-89	1	3.9267e-30	1.9039e-46	1.24485e-46	4.94594e-30	0.020936	1.23721e-25
ALL_474	GSM1203877	BCP-ALL	HeH	Bone marrow	female	1	4.2089e-40	4.4841e-88	1	2.25809e-28	1.62088e-43	3.91364e-46	2.45353e-26	0.0177626	1.93173e-25
ALL_535	GSM1203938	BCP-ALL	HeH	Bone marrow	male	7.4804e-09	3.70872e-42	8.84154e-87	1	2.30927e-27	4.02865e-44	4.38448e-42	3.09932e-27	0.0261579	6.19984e-25
ALL_111	GSM1203490	BCP-ALL	HeH	Bone marrow	female	1	7.92639e-39	1.05219e-87	1	2.26608e-26	1.81321e-45	3.28232e-44	3.28673e-25	0.0225576	2.54679e-24
ALL_687	GSM1204090	BCP-ALL	HeH	Bone marrow	male	7.32328e-09	3.62308e-41	4.44695e-87	1	6.7064e-27	1.32107e-41	5.54238e-44	2.95229e-24	0.0204292	1.67307e-18
ALL_359	GSM1203752	BCP-ALL	HeH	Bone marrow	male	5.06483e-09	1.35004e-41	1.48384e-86	1	2.03703e-29	2.4227e-46	1.36862e-45	2.9324e-27	0.0259982	1.01101e-25
ALL_490	GSM1203893	BCP-ALL	HeH	Bone marrow	male	4.57834e-09	6.17631e-39	6.87918e-87	1	6.95275e-25	1.25334e-42	1.04405e-46	6.38678e-19	0.0297914	1.43911e-15
ALL_405	GSM1203801	BCP-ALL	HeH	Bone marrow	female	1	3.46957e-31	2.65038e-85	1	5.04907e-27	8.87606e-45	1.93956e-42	9.15337e-25	0.0156065	5.80677e-25
ALL_472	GSM1203875	BCP-ALL	HeH	Bone marrow	female	1	3.32788e-39	1.18741e-87	1	5.50269e-28	3.41904e-44	1.12872e-45	3.46573e-26	0.0170938	1.46738e-23
ALL_464	GSM1203866	BCP-ALL	HeH	Bone marrow	male	1.23806e-08	8.70139e-35	9.88233e-85	1	1.51607e-29	1.04914e-41	1.32547e-45	1.03236e-27	0.0191619	5.69484e-26
ALL_524	GSM1203927	BCP-ALL	HeH	Bone marrow	female	1	2.81029e-40	3.93874e-86	1	2.93106e-25	2.08512e-45	1.58277e-42	4.16807e-25	0.0427223	1.33966e-21
ALL_668	GSM1204071	BCP-ALL	HeH	Bone marrow	female	1	1.67207e-34	3.39517e-87	1	6.18737e-28	7.33118e-44	2.08425e-46	2.36767e-23	0.0213657	4.05544e-22
ALL_224	GSM1203610	BCP-ALL	HeH	Bone marrow	male	5.41568e-09	1.61866e-38	5.4253e-85	1	1.61648e-27	1.59775e-45	3.09537e-46	6.25696e-28	0.0124264	7.61876e-25
ALL_482	GSM1203885	BCP-ALL	HeH	Bone marrow	female	1	6.60681e-41	1.06413e-86	1	3.93516e-29	2.24558e-40	1.97677e-46	2.37188e-27	0.0148542	3.28926e-21
ALL_406	GSM1203802	BCP-ALL	HeH	Bone marrow	female	1	3.56419e-42	2.2404e-86	1	6.25038e-29	1.79267e-34	2.12303e-46	6.04277e-22	0.0182577	1.10163e-21
ALL_360	GSM1203753	BCP-ALL	HeH	Bone marrow	male	6.96402e-09	4.86269e-36	2.97526e-87	1	5.79669e-27	4.92553e-45	6.96853e-45	1.24595e-24	0.0215125	2.64662e-21
ALL_323	GSM1203713	BCP-ALL	HeH	Bone marrow	male	8.61652e-09	2.13174e-42	9.41929e-88	1	7.54303e-29	4.72661e-45	6.83893e-46	6.98853e-28	0.0185344	2.06472e-25
ALL_413	GSM1203809	BCP-ALL	HeH	Bone marrow	male	7.04104e-09	2.86049e-42	3.04516e-86	1	3.16441e-26	1.50097e-45	1.80041e-46	4.71805e-18	0.0184107	2.73104e-19
ALL_751	GSM1204155	BCP-ALL	HeH	Bone marrow	male	5.83782e-09	3.1333e-42	2.2405e-87	1	1.61674e-28	4.45664e-45	2.22279e-46	3.61018e-26	0.0136445	1.36581e-22
ALL_754	GSM1204158	BCP-ALL	HeH	NA	male	8.74007e-09	4.87384e-40	2.01819e-86	1	1.33711e-28	1.44826e-37	1.1477e-46	6.6128e-24	0.0317896	1.89648e-23
ALL_201	GSM1203585	BCP-ALL	HeH	Bone marrow	female	0.997199	5.70834e-40	2.86763e-85	1	1.73865e-23	5.81827e-42	4.86592e-27	4.92473e-17	0.0513234	2.45447e-19
ALL_29	GSM1203405	BCP-ALL	HeH	Bone marrow	male	1.03633e-08	3.37675e-40	3.49395e-87	1	1.99069e-29	8.3961e-45	1.14281e-46	3.05451e-27	0.0162682	1.733e-25
ALL_726	GSM1204130	BCP-ALL	HeH	Bone marrow	female	1	5.72369e-40	3.02752e-86	1	1.21899e-26	1.33621e-35	6.80255e-42	5.50704e-12	0.0153117	1.47543e-20
ALL_155	GSM1203538	BCP-ALL	HeH	Peripheral blood	female	1	3.10497e-40	3.90984e-85	1	1.68776e-28	5.80236e-46	1.96677e-44	9.51997e-27	0.0348668	3.30958e-23
ALL_195	GSM1203578	BCP-ALL	HeH	Bone marrow	male	6.31963e-09	1.52927e-40	1.23446e-86	1	1.16161e-28	4.23032e-44	2.85114e-43	3.22898e-27	0.025496	1.28475e-16
ALL_283	GSM1203673	BCP-ALL	HeH	Bone marrow	female	1	2.6842e-42	1.31199e-86	1	6.38002e-28	3.39793e-41	3.39602e-46	4.55109e-24	0.0292877	4.6435e-16
ALL_43	GSM1203420	BCP-ALL	HeH	Bone marrow	female	1	3.1308e-41	1.05535e-87	1	3.70534e-25	9.29471e-43	1.13533e-43	7.14911e-24	0.021177	3.76182e-25
ALL_467	GSM1203870	BCP-ALL	HeH	Bone marrow	male	6.15782e-09	2.96227e-40	2.16592e-86	1	8.22503e-25	5.5002e-36	3.77857e-43	1.48221e-20	0.0245471	1.30008e-16
ALL_214	GSM1203600	BCP-ALL	HeH	Bone marrow	male	4.57731e-09	5.51848e-40	1.11686e-86	1	5.17248e-28	5.79912e-45	1.74271e-44	1.95809e-28	0.021319	1.62377e-23
ALL_348	GSM1203740	BCP-ALL	HeH	Bone marrow	male	6.79247e-09	2.24734e-41	6.10396e-86	1	2.34175e-28	6.2107e-44	4.20658e-46	2.25549e-27	0.0192915	6.52714e-24
ALL_704	GSM1204108	BCP-ALL	HeH	Bone marrow	male	7.59724e-09	1.72992e-40	2.34113e-87	1	7.5351e-29	9.41589e-44	8.15064e-44	1.01283e-24	0.012908	2.64583e-25
ALL_97	GSM1203474	BCP-ALL	HeH	Peripheral blood	female	1	8.28877e-41	3.93871e-86	1	1.05433e-29	2.63977e-43	6.46345e-47	2.81196e-21	0.0117159	7.3623e-26
ALL_737	GSM1204141	BCP-ALL	HeH	Bone marrow	male	6.93149e-09	1.93979e-40	2.1189e-87	1	6.75989e-29	3.04046e-38	8.46728e-45	2.08556e-25	0.0129729	3.24739e-25
ALL_45	GSM1203422	BCP-ALL	HeH	Bone marrow	female	1	2.13268e-41	6.98877e-87	1	9.43521e-25	4.3018e-40	3.76848e-45	6.55876e-13	0.0440403	2.60291e-12
ALL_389	GSM1203785	BCP-ALL	HeH	Bone marrow	female	1	2.22367e-40	1.48262e-84	1	2.85406e-29	1.47966e-44	4.57733e-45	1.17571e-28	0.0235779	1.53539e-25
ALL_127	GSM1203508	BCP-ALL	HeH	Mixed blood + marrow	female	1	1.07927e-38	1.90977e-84	1	7.68122e-28	1.49647e-45	4.04666e-43	1.85096e-21	0.0167595	1.74502e-18
ALL_605	GSM1204008	BCP-ALL	HeH	Bone marrow	male	1.38622e-08	1.59891e-39	7.57398e-87	1	2.73794e-25	2.77644e-41	1.64506e-46	2.39e-18	0.0810428	4.90544e-19
ALL_635	GSM1204038	BCP-ALL	HeH	Bone marrow	female	1	1.87522e-36	6.26628e-88	1	4.06985e-27	3.93817e-43	6.29214e-45	1.77762e-26	0.0279431	9.38139e-24
ALL_659	GSM1204062	BCP-ALL	HeH	Bone marrow	male	6.10552e-09	6.38973e-39	1.15228e-86	1	6.32147e-28	4.00588e-42	4.76119e-42	1.97102e-22	0.18557	1.38672e-09
ALL_321	GSM1203711	BCP-ALL	HeH	Bone marrow	female	1	3.42799e-41	3.17587e-87	1	3.86034e-28	2.37741e-45	2.45778e-44	1.14384e-29	0.0113829	2.7462e-26
ALL_247	GSM1203635	BCP-ALL	HeH	Bone marrow	male	6.16364e-09	1.53778e-42	4.2381e-87	1	3.84586e-29	1.37126e-46	1.26746e-43	1.90424e-25	0.0126129	7.68477e-25
ALL_125	GSM1203506	BCP-ALL	HeH	Peripheral blood	male	6.7876e-09	1.41818e-40	3.03045e-86	1	2.74984e-22	6.14199e-46	5.42893e-45	1.16532e-22	0.0167678	2.5171e-20
ALL_54	GSM1203431	BCP-ALL	HeH	Bone marrow	female	1	3.49752e-37	3.50502e-86	1	1.42086e-28	1.70875e-32	1.02259e-43	1.68508e-27	0.028441	1.8387e-24
ALL_419	GSM1203816	BCP-ALL	HeH	Bone marrow	male	8.41706e-09	1.26275e-37	3.44645e-86	1	1.3232e-27	1.29009e-41	6.07448e-40	1.03651e-22	0.0384442	4.37781e-21
ALL_437	GSM1203836	BCP-ALL	HeH	Bone marrow	male	7.7184e-09	2.77477e-34	5.57723e-85	1	5.28491e-29	3.29624e-44	7.13325e-44	2.42534e-26	0.0242279	2.90942e-24
ALL_117	GSM1203496	BCP-ALL	HeH	Mixed blood + marrow	female	1	3.05611e-36	3.05203e-85	1	5.2183e-28	1.55155e-39	1.81868e-42	6.53714e-25	0.0215119	1.58836e-20
ALL_641	GSM1204044	BCP-ALL	HeH	Bone marrow	female	1	6.49722e-40	5.45494e-86	1	8.75966e-30	2.91602e-44	1.78174e-45	1.50997e-24	0.0136262	4.13039e-20
ALL_573	GSM1203976	BCP-ALL	HeH	Bone marrow	male	5.63103e-09	4.06177e-33	4.24573e-85	1	1.22173e-28	2.23344e-45	1.18275e-44	1.79051e-27	0.0138006	1.13338e-25
ALL_454	GSM1203856	BCP-ALL	HeH	Bone marrow	male	5.06502e-09	6.63708e-25	1.8832e-87	1	2.09707e-29	3.10708e-43	1.42532e-47	2.4133e-29	0.0116634	3.636e-25
ALL_170	GSM1203553	BCP-ALL	HeH	Bone marrow	female	1	4.08745e-43	1.10659e-87	1	5.52588e-27	5.08852e-44	2.86504e-44	2.40417e-25	0.0215759	1.04344e-24
ALL_396	GSM1203792	BCP-ALL	HeH	Bone marrow	male	7.20476e-09	1.78121e-33	5.04258e-86	1	5.70561e-27	1.06644e-36	1.11628e-45	1.10979e-25	0.0316924	3.96617e-22
ALL_370	GSM1203764	BCP-ALL	HeH	Bone marrow	female	1	2.14421e-38	1.44687e-83	1	1.56148e-26	6.91075e-45	2.24593e-44	3.30798e-24	0.0142791	3.80881e-19
ALL_688	GSM1204091	BCP-ALL	HeH	Bone marrow	male	6.10508e-09	7.07357e-35	8.73664e-84	1	6.55913e-24	1.30001e-43	9.1172e-46	9.55723e-26	0.0348059	9.60074e-20
ALL_315	GSM1203705	BCP-ALL	HeH	Bone marrow	female	1	2.08978e-39	1.58221e-83	1	6.98768e-24	5.87756e-46	1.03109e-44	1.09509e-27	0.0154345	5.97067e-25
ALL_543	GSM1203946	BCP-ALL	HeH	Bone marrow	male	6.65881e-09	2.52748e-40	2.1834e-87	1	4.30727e-26	9.29318e-45	1.19021e-42	6.9806e-23	0.0237831	1.32754e-25
ALL_666	GSM1204069	BCP-ALL	HeH	Bone marrow	female	1	8.63115e-40	1.89895e-87	1	7.45047e-28	5.74645e-42	8.50233e-45	6.4903e-25	0.0181666	5.50625e-24
ALL_333	GSM1203724	BCP-ALL	HeH	Bone marrow	male	5.05165e-09	2.38394e-37	1.58615e-82	1	8.86721e-27	7.79357e-45	5.25053e-45	2.68262e-25	0.0138694	1.39531e-16
ALL_724	GSM1204128	BCP-ALL	HeH	Bone marrow	male	8.90459e-09	1.1174e-39	1.26361e-85	1	4.81142e-27	2.78963e-43	1.85717e-43	3.05916e-15	0.0171493	4.89002e-25
ALL_158	GSM1203541	BCP-ALL	HeH	Bone marrow	male	4.15954e-09	1.06198e-40	4.81029e-86	1	3.22442e-29	6.85292e-44	4.23762e-45	7.059e-20	0.0226967	6.14893e-17
ALL_2	GSM1203373	BCP-ALL	HeH	Mixed blood + marrow	male	5.14622e-09	1.15318e-40	9.13733e-86	1	1.13424e-29	1.21943e-45	1.40201e-47	1.32657e-29	0.0251161	9.78787e-27
ALL_329	GSM1203720	BCP-ALL	HeH	Bone marrow	male	7.18658e-09	2.90719e-40	7.35878e-88	1	5.08795e-27	7.16851e-43	8.66189e-45	1.31479e-27	0.0198057	3.22665e-26
ALL_273	GSM1203662	BCP-ALL	HeH	Bone marrow	female	1	2.14101e-40	1.70846e-87	1	1.39864e-27	1.02038e-46	2.81755e-47	3.83341e-24	0.0367845	8.63478e-21
ALL_118	GSM1203497	BCP-ALL	HeH	Bone marrow	male	6.40507e-09	4.13816e-35	5.0024e-84	1	4.29362e-28	1.38404e-43	5.17445e-41	1.10442e-25	0.0135557	1.52748e-21
ALL_752	GSM1204156	BCP-ALL	HeH	Bone marrow	male	7.63558e-09	1.18713e-38	8.32365e-86	1	3.17243e-27	2.88308e-38	2.1879e-46	2.46204e-28	0.0174411	5.89348e-25
ALL_682	GSM1204085	BCP-ALL	HeH	Bone marrow	female	1	2.28054e-34	9.25322e-87	1	2.37873e-27	7.85049e-44	9.06677e-44	1.20029e-23	0.015939	6.15939e-25
ALL_746	GSM1204150	BCP-ALL	HeH	Bone marrow	male	4.5545e-09	1.53088e-34	2.10026e-82	1	1.12427e-27	4.75614e-44	3.6386e-46	3.61592e-21	0.0883387	1.04781e-07
ALL_499	GSM1203902	BCP-ALL	HeH	Bone marrow	male	4.79897e-09	7.65351e-39	7.75145e-85	1	6.46136e-29	9.72658e-46	6.24677e-45	1.57806e-26	0.0134539	4.81625e-25
ALL_553	GSM1203956	BCP-ALL	HeH	Bone marrow	female	1	4.90646e-37	5.51442e-84	1	3.85566e-27	4.52598e-44	1.35644e-45	7.87612e-19	0.0223561	2.77257e-20
ALL_223	GSM1203609	BCP-ALL	HeH	Bone marrow	female	1	3.27413e-39	3.527e-86	1	2.09117e-27	7.56043e-45	2.58327e-46	2.36519e-26	0.0136618	1.34941e-25
ALL_252	GSM1203640	BCP-ALL	HeH	Bone marrow	male	5.68394e-09	4.77112e-43	3.85285e-85	1	5.67123e-27	4.22148e-46	9.18578e-45	3.6935e-20	0.018296	8.70407e-21
ALL_48	GSM1203425	BCP-ALL	HeH	Bone marrow	female	1	8.46083e-38	9.60356e-83	1	1.19812e-27	1.31893e-38	2.83166e-42	7.09262e-26	0.0145991	7.47967e-25
ALL_658	GSM1204061	BCP-ALL	HeH	Bone marrow	male	6.68893e-09	7.53547e-29	7.71541e-85	1	2.67844e-29	2.85376e-45	1.12282e-46	9.83457e-28	0.0199084	8.97039e-26
ALL_166	GSM1203549	BCP-ALL	HeH	Bone marrow	female	1	4.63496e-40	8.00043e-87	1	1.04672e-28	3.28597e-42	5.68955e-45	2.13497e-22	0.0227845	4.89639e-19
ALL_756	GSM1204160	BCP-ALL	HeH	NA	male	8.12355e-09	1.34455e-39	3.24472e-86	1	4.31986e-29	2.4073e-45	1.04209e-45	8.50428e-21	0.0443551	5.76196e-17
ALL_10	GSM1203384	BCP-ALL	HeH	Bone marrow	male	5.8255e-09	1.3138e-40	4.68676e-88	1	5.51559e-29	6.65152e-45	5.10086e-47	1.76349e-16	0.0139724	7.93032e-27
ALL_119	GSM1203498	BCP-ALL	HeH	Bone marrow	female	0.60249	3.82494e-41	2.03084e-84	1	1.39634e-29	8.97647e-38	5.4503e-44	1.99008e-19	0.188734	7.00078e-08
ALL_721	GSM1204125	BCP-ALL	HeH	Bone marrow	male	7.95774e-09	2.4013e-31	4.83115e-84	1	3.63003e-27	1.15633e-41	5.69532e-44	4.20927e-22	0.0200539	1.94001e-25
ALL_300	GSM1203690	BCP-ALL	HeH	Bone marrow	male	6.48595e-09	2.04439e-25	5.12225e-85	1	6.02908e-26	1.98262e-44	4.40525e-40	1.73992e-26	0.0250136	1.50673e-23
ALL_57	GSM1203434	BCP-ALL	HeH	Peripheral blood	male	6.62947e-09	1.98657e-34	2.82021e-86	1	1.5162e-28	3.74423e-42	1.55155e-46	4.6599e-19	0.0924361	6.54352e-18
ALL_376	GSM1203771	BCP-ALL	HeH	Bone marrow	female	1	6.19223e-33	7.87093e-87	1	5.61191e-28	1.00354e-42	8.36131e-45	1.32973e-24	0.0157668	5.47798e-19
ALL_517	GSM1203920	BCP-ALL	HeH	Bone marrow	male	4.66805e-09	1.41122e-38	1.09259e-83	1	2.40649e-25	3.72963e-42	3.84398e-46	1.20107e-17	0.0602794	7.81883e-16
ALL_276	GSM1203665	BCP-ALL	HeH	Bone marrow	male	6.37853e-09	1.67176e-31	7.60733e-81	1	1.34925e-19	2.78353e-43	1.67275e-31	1.22935e-21	0.0284318	7.40619e-19
ALL_344	GSM1203736	BCP-ALL	HeH	Bone marrow	female	1	2.54366e-35	3.52936e-83	1	2.73461e-26	6.41679e-42	1.52075e-40	1.20989e-22	0.0197583	1.10243e-20
ALL_99	GSM1203476	BCP-ALL	HeH	Mixed blood + marrow	male	6.49352e-09	2.9093e-34	2.65479e-83	1	4.15021e-20	9.89711e-43	6.37088e-32	1.5354e-25	0.0335726	1.31897e-22
ALL_600	GSM1204003	BCP-ALL	HeH	Bone marrow	male	4.36733e-09	2.8011e-39	4.9776e-87	1	7.48264e-30	2.61117e-47	9.42708e-47	2.84055e-27	0.0181211	4.48023e-26
ALL_355	GSM1203747	BCP-ALL	HeH	Bone marrow	male	1.39718e-08	4.81083e-33	1.71447e-84	1	6.23503e-29	7.4657e-45	4.77394e-45	8.96909e-23	0.0204884	4.65227e-25
ALL_1	GSM1203372	BCP-ALL	HeH	Bone marrow	male	5.87675e-09	5.85714e-38	1.48612e-83	1	4.52423e-28	4.38946e-41	2.30551e-43	1.67503e-21	0.0345412	4.90615e-19
ALL_637	GSM1204040	BCP-ALL	HeH	Bone marrow	female	1	1.13265e-30	1.07534e-80	1	4.88618e-28	2.1271e-41	8.07669e-44	3.74741e-23	0.0148028	5.03485e-22
ALL_131	GSM1203514	BCP-ALL	HeH	Peripheral blood	male	3.0979e-07	2.98359e-37	8.26355e-83	1	2.5039e-26	1.50336e-44	9.12689e-47	1.72529e-24	0.0145201	1.32073e-22
ALL_243	GSM1203629	BCP-ALL	HeH	Bone marrow	female	1	2.86638e-38	1.45506e-83	1	2.46168e-24	6.96297e-44	4.75468e-38	2.2819e-13	0.215058	2.04297e-14
ALL_407	GSM1203803	BCP-ALL	HeH	Bone marrow	female	1	1.95503e-31	2.76922e-87	1	4.58521e-26	8.60773e-40	5.296e-45	2.45041e-27	0.0171755	5.32996e-24
ALL_655	GSM1204058	BCP-ALL	HeH	Bone marrow	female	1	2.91974e-32	6.98457e-82	1	1.49307e-28	9.10418e-43	5.70098e-45	1.4896e-21	0.016569	1.55637e-16
ALL_689	GSM1204092	BCP-ALL	HeH	Bone marrow	female	1	8.35884e-36	3.75709e-86	1	1.33849e-27	3.11058e-46	1.23937e-43	8.26955e-29	0.0123369	3.06852e-24
ALL_206	GSM1203591	BCP-ALL	HeH	Peripheral blood	female	0.999995	7.42953e-40	5.86785e-86	1	3.78089e-28	6.26896e-40	2.42586e-45	7.61387e-20	0.0179828	4.00181e-26
ALL_382	GSM1203778	BCP-ALL	HeH	Bone marrow	male	5.30736e-09	1.56805e-34	1.23418e-87	1	7.43861e-30	3.48001e-40	1.42272e-43	1.88768e-25	0.0132171	3.57845e-25
ALL_611	GSM1204014	BCP-ALL	HeH	Bone marrow	female	1	2.05811e-32	3.11784e-81	1	3.44408e-21	2.21123e-42	1.4948e-39	3.78299e-22	0.0231679	3.90076e-14
ALL_235	GSM1203621	BCP-ALL	HeH	Peripheral blood	female	1	2.8563e-37	2.54291e-82	1	2.9738e-27	2.82005e-42	2.66908e-45	7.4049e-27	0.0153348	2.95367e-25
ALL_449	GSM1203850	BCP-ALL	HeH	Bone marrow	female	1	1.78757e-22	9.12676e-85	1	2.03503e-28	1.10828e-44	5.7507e-44	4.53335e-28	0.0148588	1.93956e-26
ALL_471	GSM1203874	BCP-ALL	HeH	Bone marrow	female	1	2.09684e-41	2.61595e-86	1	2.50473e-30	9.69471e-46	3.2829e-47	4.06553e-19	0.0233742	1.36119e-24
ALL_640	GSM1204043	BCP-ALL	HeH	Bone marrow	female	1	9.39968e-29	1.91154e-86	1	7.1332e-28	4.05989e-43	4.01783e-46	1.75803e-26	0.0133871	4.23482e-26
ALL_733	GSM1204137	BCP-ALL	HeH	Bone marrow	male	9.62561e-09	7.80097e-39	7.32495e-86	1	6.84296e-30	3.62008e-46	3.40524e-45	1.38281e-24	0.275837	4.63962e-12
ALL_408	GSM1203804	BCP-ALL	HeH	Bone marrow	female	1	2.0096e-33	3.45466e-82	1	1.09768e-28	9.87179e-44	3.89671e-44	4.4691e-23	0.0231174	1.80682e-22
ALL_700	GSM1204104	BCP-ALL	HeH	Bone marrow	female	1	1.35657e-36	3.5886e-87	1	6.79014e-30	3.23852e-41	5.32224e-45	5.36603e-24	0.0142206	9.62128e-26
ALL_545	GSM1203948	BCP-ALL	HeH	Bone marrow	male	4.95849e-09	1.5614e-37	2.60701e-83	1	8.52802e-29	4.55368e-44	2.85754e-46	5.18794e-28	0.0128842	7.612e-27
ALL_190	GSM1203573	BCP-ALL	HeH	Bone marrow	male	6.98017e-09	2.82059e-26	6.01001e-80	1	3.48626e-27	1.18341e-36	1.7372e-40	8.09214e-22	0.0188968	3.79014e-23
ALL_650	GSM1204053	BCP-ALL	HeH	Bone marrow	female	1	1.11685e-31	3.07488e-82	1	4.98326e-24	1.83046e-43	7.43392e-45	2.3928e-27	0.0429773	2.38502e-25
ALL_478	GSM1203881	BCP-ALL	HeH	Bone marrow	male	5.88083e-09	2.61885e-43	5.45709e-87	1	6.14768e-16	3.09308e-46	3.77737e-46	1.46531e-23	0.0360385	2.78284e-19
ALL_652	GSM1204055	BCP-ALL	HeH	Bone marrow	female	1	1.917e-31	2.57308e-82	1	7.61963e-28	4.1047e-42	6.55752e-35	4.12785e-25	0.0180871	7.82607e-27
ALL_492	GSM1203895	BCP-ALL	HeH	Bone marrow	male	8.23679e-09	1.30629e-39	3.74774e-85	1	1.01432e-29	9.30132e-45	1.2105e-45	2.74125e-20	0.0298108	4.20633e-24
ALL_318	GSM1203708	BCP-ALL	HeH	Bone marrow	male	6.48206e-09	6.67596e-41	1.35689e-85	1	1.93055e-28	3.36847e-46	7.205e-46	1.53879e-20	0.158383	6.15304e-11
ALL_576	GSM1203979	BCP-ALL	HeH	Bone marrow	female	1	1.08487e-37	1.98736e-84	1	1.57295e-27	1.22689e-42	3.51026e-43	8.40682e-20	0.0167907	3.11138e-24
ALL_536	GSM1203939	BCP-ALL	HeH	Bone marrow	male	6.18406e-09	5.04298e-42	1.72565e-88	1	8.74288e-26	6.97611e-41	5.92165e-44	6.52604e-21	0.56862	6.41791e-06
ALL_70	GSM1203447	BCP-ALL	HeH	Bone marrow	male	6.57177e-09	9.20472e-36	7.84876e-77	1	2.97366e-28	1.16268e-39	2.26796e-44	2.3948e-21	0.0118	1.01529e-24
ALL_565	GSM1203968	BCP-ALL	HeH	Bone marrow	male	4.92829e-09	1.24203e-36	3.55937e-84	1	3.36061e-28	1.74868e-42	7.99209e-46	7.07119e-27	0.0218724	3.66083e-26
ALL_64	GSM1203441	BCP-ALL	HeH	Mixed blood + marrow	female	1	5.24129e-28	1.2913e-75	1	4.7657e-28	1.55364e-42	1.46272e-42	6.32171e-27	0.01226	1.14467e-24
ALL_210	GSM1203595	BCP-ALL	HeH	Bone marrow	male	6.64112e-09	6.30871e-07	5.2576e-82	1	1.3838e-27	6.2201e-45	1.04165e-44	4.83017e-29	0.0212593	1.80426e-23
ALL_34	GSM1203410	BCP-ALL	HeH	Bone marrow	female	1	4.24454e-31	2.07382e-73	1	4.16288e-28	1.1688e-41	1.51696e-45	1.78981e-15	0.017989	4.62767e-24
ALL_451	GSM1203852	BCP-ALL	HeH	Bone marrow	male	8.84181e-09	1.04578e-32	1.73861e-80	1	2.00845e-26	1.63665e-42	8.30604e-41	2.69662e-27	0.0197751	1.58947e-25
ALL_343	GSM1203735	BCP-ALL	HeH	Peripheral blood	male	7.86607e-09	2.85588e-31	1.67803e-76	1	1.53102e-26	1.29719e-41	3.48707e-43	9.15418e-25	0.015089	3.07421e-22
ALL_380	GSM1203775	BCP-ALL	HeH	Bone marrow	male	9.25953e-09	8.70643e-35	1.21989e-82	1	1.31698e-25	3.0607e-43	6.22651e-46	3.98697e-22	0.0234525	6.71766e-26
ALL_486	GSM1203889	BCP-ALL	HeH	Bone marrow	male	7.31309e-09	1.18545e-34	2.8938e-86	1	4.97378e-30	2.33088e-40	1.19618e-42	1.11705e-25	0.0222646	1.81416e-25
ALL_49	GSM1203426	BCP-ALL	HeH	Bone marrow	female	1	1.97156e-29	6.47986e-82	1	1.5509e-29	9.97092e-45	4.90479e-47	2.87868e-28	0.0259614	7.88157e-23
ALL_31	GSM1203407	BCP-ALL	HeH	Mixed blood + marrow	female	1	3.77546e-34	1.96063e-75	1	1.59605e-18	9.64391e-36	1.26576e-44	2.31595e-19	0.0183929	3.10226e-22
ALL_349	GSM1203741	BCP-ALL	HeH	Bone marrow	male	1.05432e-08	5.36326e-10	7.03831e-79	1	2.39585e-26	1.47678e-39	9.80808e-43	6.3686e-27	0.0168903	3.06621e-25
ALL_427	GSM1203825	BCP-ALL	HeH	Bone marrow	female	1	3.77566e-21	2.14944e-76	1	4.91332e-28	3.14437e-43	2.4819e-44	8.40632e-27	0.0242228	1.79349e-25
ALL_256	GSM1203644	BCP-ALL	HeH	Bone marrow	female	1	1.32352e-27	1.54557e-72	1	1.22677e-28	1.64613e-40	4.26913e-46	6.24712e-27	0.0212711	2.58276e-27
ALL_447	GSM1203848	BCP-ALL	HeH	Bone marrow	female	1	7.72444e-34	8.40253e-71	1	1.46748e-28	1.60505e-42	4.10544e-47	4.64523e-25	0.0146409	7.45051e-24
ALL_653	GSM1204056	BCP-ALL	HeH	Bone marrow	female	1	1.55823e-40	3.53535e-82	0.999999	1.21411e-28	1.25422e-44	8.82521e-48	4.30939e-26	0.0365523	1.30542e-23
ALL_580	GSM1203983	BCP-ALL	HeH	Bone marrow	female	1	1.14779e-30	8.96434e-85	0.999999	3.48913e-27	3.5056e-38	1.31811e-41	3.67713e-24	0.0157168	1.82459e-25
ALL_231	GSM1203617	BCP-ALL	HeH	Bone marrow	female	1	3.46125e-20	9.61824e-75	0.999999	8.33319e-23	3.30274e-41	2.44463e-42	3.05701e-25	0.0200162	5.94386e-25
ALL_591	GSM1203994	BCP-ALL	HeH	Bone marrow	female	1	1.41131e-21	1.16348e-70	0.999999	4.96513e-27	6.52949e-42	1.3018e-43	4.90145e-27	0.0322464	1.05048e-24
ALL_436	GSM1203835	BCP-ALL	HeH	Bone marrow	female	1	2.22488e-33	4.77291e-79	0.999998	1.76334e-29	2.37683e-43	2.90058e-44	6.10791e-22	0.0540503	6.86438e-24
ALL_35	GSM1203411	BCP-ALL	HeH	Bone marrow	female	1	1.94519e-35	1.23127e-80	0.999996	8.25273e-29	2.1385e-43	5.6107e-44	2.94586e-17	0.0333947	4.84932e-18
ALL_347	GSM1203739	BCP-ALL	HeH	Bone marrow	male	7.85869e-09	3.98196e-25	4.16445e-77	0.999993	3.69342e-26	2.37745e-44	9.39074e-45	6.32806e-26	0.0567348	2.81097e-26
ALL_32	GSM1203408	BCP-ALL	HeH	Bone marrow	male	7.78802e-09	3.14399e-30	9.88905e-67	0.999991	2.20025e-25	1.75555e-41	3.32792e-44	1.88904e-25	0.022929	3.38125e-22
ALL_462	GSM1203864	BCP-ALL	HeH	Bone marrow	male	1.07317e-08	2.72226e-32	4.86889e-77	0.999989	1.98056e-27	1.53543e-42	1.77625e-40	8.56523e-24	0.0122809	1.77722e-22
ALL_221	GSM1203607	BCP-ALL	HeH	Peripheral blood	male	1.40887e-08	8.14776e-21	1.1773e-72	0.999988	7.64776e-26	5.25989e-41	2.73107e-43	7.79682e-27	0.0219267	1.65288e-26
ALL_617	GSM1204020	BCP-ALL	HeH	Bone marrow	male	5.47759e-09	8.31566e-26	3.47442e-81	0.999985	4.87116e-28	2.82016e-41	1.42548e-42	8.45563e-25	0.0577802	1.03612e-24
ALL_367	GSM1203760	BCP-ALL	HeH	Bone marrow	male	5.32095e-09	3.06617e-16	4.69467e-72	0.999985	2.20495e-26	8.4301e-42	8.53987e-44	1.92582e-23	0.0226953	8.08571e-23
ALL_41	GSM1203418	BCP-ALL	HeH	Peripheral blood	female	1	1.18917e-26	9.12834e-72	0.999984	5.17802e-27	8.05552e-40	4.57473e-44	2.1485e-24	0.0166265	2.56854e-24
ALL_272	GSM1203661	BCP-ALL	HeH	Peripheral blood	male	1.51844e-08	1.14776e-25	6.80372e-65	0.999958	5.28773e-26	1.98561e-42	1.04786e-44	3.12901e-26	0.018301	1.4609e-25
ALL_657	GSM1204060	BCP-ALL	HeH	Bone marrow	female	1	1.74015e-28	1.18761e-79	0.999947	7.60026e-26	4.35e-38	2.92697e-41	9.16719e-25	0.0177296	9.01523e-25
ALL_423	GSM1203821	BCP-ALL	HeH	Bone marrow	male	4.89652e-09	1.88016e-31	1.31836e-82	0.999941	7.16226e-29	2.2859e-45	1.39513e-40	1.66917e-26	0.119642	1.00765e-20
ALL_3	GSM1203374	BCP-ALL	HeH	Peripheral blood	male	8.8985e-09	2.36868e-23	2.61351e-66	0.999903	1.29621e-26	2.4149e-39	3.35195e-43	7.00142e-22	0.0271127	7.08516e-22
ALL_353	GSM1203745	BCP-ALL	HeH	Bone marrow	female	1	4.53762e-21	2.34751e-65	0.999898	6.89414e-25	8.66556e-42	1.36737e-43	8.73438e-22	0.0200831	1.25867e-22
ALL_288	GSM1203678	BCP-ALL	HeH	Peripheral blood	male	1.56806e-08	2.26046e-25	5.44916e-64	0.999896	6.90746e-27	1.43e-39	4.70799e-43	9.61137e-27	0.0166074	4.44125e-26
ALL_69	GSM1203446	BCP-ALL	HeH	Mixed blood + marrow	male	6.17779e-09	2.30145e-15	2.26124e-67	0.999847	5.64177e-24	1.41686e-42	2.29554e-45	2.27908e-25	0.0163783	1.79035e-25
ALL_133	GSM1203516	BCP-ALL	HeH	Mixed blood + marrow	male	1.38666e-08	5.47939e-19	9.10154e-60	0.999808	1.07705e-26	2.8129e-40	1.18104e-43	1.23014e-23	0.0199301	6.70941e-24
ALL_654	GSM1204057	BCP-ALL	HeH	Bone marrow	female	1	1.29714e-25	7.34074e-79	0.999796	2.67561e-27	1.53087e-44	2.88946e-39	1.63543e-25	0.02701	4.86853e-25
ALL_105	GSM1203482	BCP-ALL	HeH	Bone marrow	male	1.05888e-08	1.18162e-31	1.18884e-75	0.999493	6.65507e-29	1.30609e-43	1.3679e-42	1.67251e-23	0.0599959	1.07311e-24
ALL_277	GSM1203666	BCP-ALL	HeH	Peripheral blood	male	8.9267e-09	6.01578e-19	1.05544e-64	0.999356	6.86882e-27	8.1341e-42	2.54383e-44	9.38501e-27	0.0173151	2.32303e-25
ALL_291	GSM1203681	BCP-ALL	HeH	Bone marrow	female	1	2.51395e-35	5.10211e-82	0.998732	1	2.2953e-45	3.43427e-47	3.09598e-18	0.184538	1.22743e-14
ALL_203	GSM1203587	BCP-ALL	HeH	Bone marrow	male	1.42633e-08	3.61064e-41	6.92848e-86	0.998669	8.75892e-28	1.70757e-44	1.12229e-45	7.50644e-22	0.0343609	2.10279e-26
ALL_98	GSM1203475	BCP-ALL	HeH	Mixed blood + marrow	female	1	5.88252e-24	1.371e-71	0.998591	8.47551e-29	2.21271e-41	6.36679e-46	3.60908e-29	0.0119062	7.29786e-27
ALL_282	GSM1203672	BCP-ALL	HeH	Bone marrow	female	1	6.08598e-17	3.59491e-72	0.997427	1.6197e-25	8.60667e-40	4.61287e-45	8.48745e-26	0.021411	7.33067e-26
ALL_764	GSM1204168	BCP-ALL	HeH	NA	male	2.31521e-08	1.22849e-23	1.98366e-65	0.99728	4.62774e-28	1.09398e-42	9.30611e-46	1.19235e-26	0.0234263	1.55938e-24
ALL_508	GSM1203911	BCP-ALL	HeH	Bone marrow	male	5.49219e-09	2.51389e-23	4.45246e-76	0.996846	2.20511e-26	1.01548e-40	2.30195e-44	2.31378e-24	0.0152722	3.68219e-25
ALL_691	GSM1204095	BCP-ALL	HeH	Bone marrow	female	1	1.72049e-38	2.62944e-84	0.996491	1.15612e-28	1.37946e-43	7.67634e-45	7.37145e-06	0.0162961	3.96687e-26
ALL_193	GSM1203576	BCP-ALL	HeH	Mixed blood + marrow	female	1	3.84967e-22	5.76453e-63	0.995939	2.67996e-28	8.08775e-42	4.07116e-46	1.83971e-28	0.0121304	3.15151e-24
ALL_59	GSM1203436	BCP-ALL	HeH	NA	male	9.62776e-09	1.96266e-25	3.91229e-76	0.994267	5.09187e-28	5.16289e-42	3.42041e-45	3.86675e-27	0.0205862	4.84999e-25
ALL_67	GSM1203444	BCP-ALL	HeH	Bone marrow	female	1	2.0015e-22	1.86835e-61	0.99287	2.20282e-27	3.18714e-43	2.48192e-45	4.4318e-28	0.0244489	3.09201e-26
ALL_443	GSM1203842	BCP-ALL	HeH	Peripheral blood	male	1.2591e-08	1.84687e-21	3.29584e-56	0.990236	9.66737e-28	1.24348e-41	1.17793e-41	6.59188e-21	0.0223739	1.27407e-20
ALL_86	GSM1203463	BCP-ALL	HeH	Mixed blood + marrow	male	4.46285e-09	0.0533098	5.82919e-69	0.985808	1.94678e-28	4.5787e-40	3.51783e-44	6.4804e-27	0.0151805	2.13829e-26
ALL_555	GSM1203958	BCP-ALL	HeH	Bone marrow	female	1	2.08942e-29	7.02856e-84	0.980168	3.06505e-26	1.11301e-37	7.09065e-45	1.00782e-22	0.0124046	4.22667e-26
ALL_138	GSM1203521	BCP-ALL	HeH	Peripheral blood	female	1	1.04355e-14	2.62716e-63	0.892097	9.95728e-26	3.84935e-42	6.36779e-44	1.05363e-26	0.0174097	4.06037e-25
ALL_123	GSM1203503	BCP-ALL	HeH	Peripheral blood	male	5.3766e-09	1.59299e-13	7.11121e-58	0.673441	3.1217e-27	4.10306e-40	1.40994e-43	4.98599e-26	0.023278	4.13437e-25
ALL_44	GSM1203421	BCP-ALL	HeH	Bone marrow	male	1.54384e-08	4.77069e-19	5.83371e-59	0.66554	5.65431e-25	3.17333e-42	1.08231e-43	2.45928e-25	0.0304738	2.25474e-20
ALL_107	GSM1203484	BCP-ALL	HeH	Peripheral blood	male	6.6e-09	2.55255e-37	7.23523e-85	0.578405	6.09978e-30	2.39122e-44	6.86159e-44	3.99164e-17	0.0656858	4.40035e-27
ALL_85	GSM1203462	BCP-ALL	HeH	Bone marrow	female	1	3.97456e-09	4.46281e-55	0.548552	6.99053e-24	2.18646e-39	3.71769e-41	2.24837e-26	0.026984	3.40819e-21
ALL_36	GSM1203412	BCP-ALL	HeH	Peripheral blood	male	1.23452e-08	4.84763e-08	8.74679e-68	0.534411	2.35087e-14	4.5871e-42	1.69456e-42	5.62155e-27	0.0287007	3.22436e-26
ALL_237	GSM1203623	BCP-ALL	HeH	Peripheral blood	male	4.55633e-09	5.31627e-19	2.52364e-63	0.0941958	2.73005e-27	9.43825e-38	2.21486e-43	1.36887e-23	0.0434274	4.87266e-25
ALL_13	GSM1203387	BCP-ALL	HeH	Bone marrow	female	1	8.1274e-15	1.0109e-38	0.0582882	1.11419e-28	2.38726e-42	4.63714e-46	4.81229e-28	0.0182272	8.52533e-25
ALL_139	GSM1203522	BCP-ALL	HeH	Bone marrow	male	6.34382e-09	1.19344e-08	5.45187e-42	0.00602989	3.1751e-27	7.20174e-38	1.90233e-43	2.85986e-28	0.0139192	1.29876e-26
ALL_110	GSM1203489	BCP-ALL	HeH	Mixed blood + marrow	male	7.20495e-09	9.48417e-16	4.74453e-37	0.00411474	5.96514e-27	1.50262e-43	1.43918e-45	2.72459e-19	0.0156092	1.40364e-26
ALL_129	GSM1203512	BCP-ALL	HeH	Bone marrow	male	1.19766e-08	0.00599521	5.55815e-44	0.00182205	7.65517e-26	1.33744e-39	4.54637e-43	1.40407e-26	0.0179376	1.25146e-25
ALL_227	GSM1203613	BCP-ALL	HeH	Bone marrow	female	1	2.64149e-06	3.42457e-36	0.00020282	2.74025e-22	6.33172e-39	1.52353e-41	1.07548e-22	0.0225436	2.10385e-24
ALL_196	GSM1203579	BCP-ALL	HeH	Mixed blood + marrow	male	5.76515e-09	3.29943e-38	3.49221e-83	2.86133e-08	1	2.66514e-46	4.70746e-46	1.60619e-28	0.0131211	1.74938e-27
ALL_106	GSM1203483	BCP-ALL	HeH	Peripheral blood	male	5.23159e-09	9.6504e-33	5.83207e-79	6.686e-09	1	2.87231e-42	1.94885e-47	3.6178e-28	0.0193418	3.83857e-27
ALL_9	GSM1203383	BCP-ALL	t(12;21)	Bone marrow	male	1.24954e-08	9.66172e-42	2.92635e-86	3.53055e-08	1	3.78121e-43	6.75267e-44	2.28374e-23	0.0141455	6.92732e-26
ALL_15	GSM1203389	BCP-ALL	t(12;21)	Bone marrow	male	9.63374e-09	9.17014e-40	2.24566e-83	9.96807e-08	1	5.13367e-44	2.63786e-42	6.08383e-29	0.0153505	3.88394e-26
ALL_19	GSM1203393	BCP-ALL	t(12;21)	Bone marrow	female	1	1.00769e-39	2.02935e-83	5.82727e-08	1	3.18703e-39	2.85255e-42	1.58232e-25	0.0132755	5.60821e-27
ALL_40	GSM1203417	BCP-ALL	t(12;21)	Peripheral blood	female	1	4.91687e-28	1.38519e-75	3.72248e-07	1	1.10004e-40	1.20534e-44	3.77375e-20	0.0149021	7.0969e-26
ALL_73	GSM1203450	BCP-ALL	t(12;21)	Bone marrow	female	1	6.30859e-25	1.94739e-74	1.3238e-07	1	1.32132e-39	9.67756e-42	2.07361e-24	0.0145748	2.26272e-24
ALL_78	GSM1203455	BCP-ALL	t(12;21)	Bone marrow	female	1	3.37703e-39	2.09838e-83	1.70491e-07	1	4.84621e-46	5.96784e-45	8.13436e-24	0.0186642	4.5198e-25
ALL_82	GSM1203459	BCP-ALL	t(12;21)	Mixed blood + marrow	female	1	1.48089e-32	2.31437e-81	5.73364e-09	1	1.26366e-44	1.47389e-42	1.14137e-24	0.0115308	5.46468e-26
ALL_84	GSM1203461	BCP-ALL	t(12;21)	Bone marrow	female	1	2.46547e-37	2.96416e-84	4.13149e-08	1	2.78401e-43	5.64213e-40	2.83807e-27	0.0121635	5.41506e-25
ALL_88	GSM1203465	BCP-ALL	t(12;21)	Bone marrow	female	1	5.92818e-38	5.51484e-86	2.1668e-08	1	3.43235e-45	2.78484e-43	3.96421e-26	0.0122658	2.20075e-24
ALL_89	GSM1203466	BCP-ALL	t(12;21)	Bone marrow	female	1	7.82037e-41	1.61985e-85	5.26634e-09	1	1.93635e-45	4.68928e-45	1.53282e-22	0.0125861	1.66526e-24
ALL_90	GSM1203467	BCP-ALL	t(12;21)	Bone marrow	male	1.46108e-08	2.73222e-36	1.18446e-83	1.01874e-07	1	2.50619e-44	3.8598e-44	8.40993e-20	0.0217381	5.12133e-22
ALL_93	GSM1203470	BCP-ALL	t(12;21)	Bone marrow	female	1	1.49504e-29	2.29048e-72	9.01156e-08	1	7.05824e-44	1.09034e-42	2.43145e-25	0.0130207	1.96509e-24
ALL_94	GSM1203471	BCP-ALL	t(12;21)	Mixed blood + marrow	female	1	1.0965e-35	8.24679e-84	9.74321e-08	1	1.0116e-40	1.63398e-43	2.86029e-27	0.0149294	2.06411e-26
ALL_104	GSM1203481	BCP-ALL	t(12;21)	Mixed blood + marrow	male	5.46733e-09	2.31999e-38	1.55613e-84	1.22157e-07	1	2.90872e-46	2.55506e-43	3.77148e-29	0.0134935	1.76655e-27
ALL_108	GSM1203485	BCP-ALL	t(12;21)	Peripheral blood	female	1	2.68832e-29	4.43864e-70	9.15875e-08	1	9.23653e-43	1.39593e-42	2.62211e-26	0.0143477	1.70945e-24
ALL_109	GSM1203486	BCP-ALL	t(12;21)	Bone marrow	male	6.9028e-09	1.19633e-40	2.38592e-86	4.84054e-08	1	2.95513e-43	4.04281e-43	1.68416e-26	0.0145829	5.55964e-25
ALL_112	GSM1203491	BCP-ALL	t(12;21)	Peripheral blood	female	1	1.33522e-35	3.24342e-81	5.06104e-08	1	4.6664e-46	4.48272e-46	1.06503e-23	0.0121345	2.88513e-26
ALL_115	GSM1203494	BCP-ALL	t(12;21)	Bone marrow	female	1	1.75144e-39	3.94034e-86	6.02101e-06	1	1.37111e-44	3.24841e-47	1.91998e-28	0.0150359	2.68054e-26
ALL_122	GSM1203502	BCP-ALL	t(12;21)	Bone marrow	female	1	4.29218e-32	1.45357e-80	7.9227e-08	1	4.25852e-43	3.39525e-41	4.58274e-28	0.0128737	1.17285e-26
ALL_124	GSM1203504	BCP-ALL	t(12;21)	Mixed blood + marrow	male	6.81703e-09	6.37831e-35	1.45784e-79	4.1868e-08	1	6.92053e-44	6.37946e-42	6.44911e-28	0.0111353	1.33759e-24
ALL_132	GSM1203515	BCP-ALL	t(12;21)	Peripheral blood	male	1.32787e-08	1.60749e-26	1.12005e-79	2.88572e-08	1	2.9581e-43	5.82001e-43	1.49703e-25	0.0181829	1.06851e-26
ALL_135	GSM1203518	BCP-ALL	t(12;21)	Bone marrow	male	5.20226e-09	6.5126e-35	1.10505e-80	5.45496e-08	1	7.61151e-45	1.40912e-44	3.19092e-29	0.0129705	1.2331e-27
ALL_143	GSM1203526	BCP-ALL	t(12;21)	Peripheral blood	female	1	2.31628e-30	6.75413e-75	2.248e-06	1	1.31035e-44	1.09708e-45	1.16793e-26	0.0122769	1.6684e-26
ALL_149	GSM1203532	BCP-ALL	t(12;21)	Bone marrow	male	4.00317e-09	1.20874e-40	1.06273e-86	2.82675e-09	1	9.60061e-48	2.32192e-47	1.19821e-21	0.0101023	2.82259e-27
ALL_150	GSM1203533	BCP-ALL	t(12;21)	Bone marrow	male	6.1787e-09	2.7113e-34	1.87854e-85	7.11149e-09	1	1.84814e-45	5.93123e-47	6.65532e-27	0.0113585	1.30022e-26
ALL_152	GSM1203535	BCP-ALL	t(12;21)	Mixed blood + marrow	female	1	2.65672e-35	5.29329e-82	3.07673e-07	1	7.32941e-44	4.67707e-43	9.86771e-25	0.0143507	3.06377e-27
ALL_159	GSM1203542	BCP-ALL	t(12;21)	Peripheral blood	female	1	4.13654e-37	2.23744e-83	2.85456e-08	1	6.34604e-45	1.24598e-46	2.31752e-27	0.0111984	2.41307e-27
ALL_173	GSM1203556	BCP-ALL	t(12;21)	Mixed blood + marrow	male	7.62617e-09	1.53418e-30	1.42332e-86	8.61655e-08	1	1.97279e-41	5.7004e-45	1.1281e-20	0.011356	7.87416e-25
ALL_174	GSM1203557	BCP-ALL	t(12;21)	Peripheral blood	male	7.2866e-09	7.48326e-42	2.35368e-86	1.06734e-06	1	9.54296e-46	1.3334e-44	5.36144e-30	0.0220207	5.38666e-25
ALL_177	GSM1203560	BCP-ALL	t(12;21)	Bone marrow	male	4.48581e-09	1.24355e-38	1.93833e-85	6.80064e-08	1	5.08018e-47	5.59664e-44	2.93639e-29	0.0111247	1.84252e-27
ALL_181	GSM1203564	BCP-ALL	t(12;21)	Bone marrow	male	8.35544e-09	6.754e-37	1.47963e-84	2.22429e-08	1	1.45369e-42	8.34722e-45	1.18061e-21	0.0126696	1.3286e-24
ALL_186	GSM1203569	BCP-ALL	t(12;21)	Bone marrow	female	1	4.08244e-21	1.52953e-65	2.1658e-08	1	3.69223e-42	2.11548e-42	1.15028e-23	0.0166147	8.52121e-26
ALL_188	GSM1203571	BCP-ALL	t(12;21)	Bone marrow	female	1	4.59291e-30	4.4672e-81	2.32726e-08	1	6.38328e-44	1.18142e-42	1.34135e-26	0.0112957	3.81969e-27
ALL_198	GSM1203581	BCP-ALL	t(12;21)	Peripheral blood	male	1.08664e-08	2.16371e-32	5.46849e-81	1.41266e-08	1	6.22883e-45	3.41357e-44	3.98385e-27	0.0125985	7.29428e-26
ALL_204	GSM1203588	BCP-ALL	t(12;21)	Bone marrow	male	9.27659e-09	1.10048e-40	1.17952e-86	1.42577e-08	1	4.89093e-45	9.65963e-42	9.69899e-29	0.0147893	6.93895e-26
ALL_208	GSM1203593	BCP-ALL	t(12;21)	Mixed blood + marrow	male	5.35037e-09	2.69379e-39	9.48319e-87	1.83658e-08	1	3.06582e-46	1.24677e-45	4.72746e-18	0.0130483	1.11081e-23
ALL_222	GSM1203608	BCP-ALL	t(12;21)	Bone marrow	female	0.000592205	7.38348e-43	9.18523e-88	1.09746e-07	1	1.35926e-46	4.37348e-45	1.13432e-28	0.0150562	2.40191e-26
ALL_238	GSM1203624	BCP-ALL	t(12;21)	Peripheral blood	male	1.42953e-08	3.26809e-23	7.80683e-66	1.90097e-07	1	5.18225e-41	7.4744e-42	6.00473e-20	0.0172183	5.60501e-24
ALL_249	GSM1203637	BCP-ALL	t(12;21)	Bone marrow	male	1.39144e-08	2.20623e-43	6.96426e-87	8.20987e-07	1	2.37692e-41	7.92882e-41	3.66595e-17	0.0128913	1.23671e-26
ALL_250	GSM1203638	BCP-ALL	t(12;21)	Bone marrow	female	1	1.01834e-41	1.37087e-87	7.53277e-06	1	3.87652e-44	1.05102e-37	4.58836e-25	0.0175275	5.80202e-22
ALL_251	GSM1203639	BCP-ALL	t(12;21)	Bone marrow	female	1	7.33802e-37	1.20935e-84	5.23859e-08	1	1.33862e-44	4.05079e-45	2.6174e-24	0.0112281	1.48035e-24
ALL_264	GSM1203653	BCP-ALL	t(12;21)	Bone marrow	female	1	9.652e-35	1.86545e-80	3.6936e-07	1	1.22502e-42	1.93876e-41	2.19072e-23	0.0135071	4.77105e-24
ALL_269	GSM1203658	BCP-ALL	t(12;21)	Bone marrow	male	7.55252e-09	4.72362e-38	9.88899e-81	6.15954e-08	1	1.79129e-43	1.06449e-43	1.47273e-25	0.0128108	3.83208e-26
ALL_270	GSM1203659	BCP-ALL	t(12;21)	Bone marrow	male	5.26435e-09	3.00821e-28	3.69534e-78	6.41373e-06	1	2.76284e-42	1.24934e-44	7.05935e-26	0.0143843	3.64023e-24
ALL_271	GSM1203660	BCP-ALL	t(12;21)	Bone marrow	female	1	1.39847e-28	1.2557e-75	1.28882e-06	1	9.81288e-43	4.92894e-44	6.20174e-22	0.0173776	9.6452e-24
ALL_275	GSM1203664	BCP-ALL	t(12;21)	Bone marrow	female	1	6.06657e-25	4.67281e-81	3.07241e-06	1	3.44727e-41	5.05683e-40	4.1864e-25	0.0155744	7.14998e-25
ALL_286	GSM1203676	BCP-ALL	t(12;21)	Bone marrow	male	8.12991e-09	6.32348e-21	5.59387e-73	3.31222e-07	1	2.85976e-39	2.7833e-41	1.2293e-23	0.0158372	1.16108e-25
ALL_287	GSM1203677	BCP-ALL	t(12;21)	Peripheral blood	male	8.38067e-09	5.28106e-25	1.07675e-81	6.51271e-08	1	1.07318e-42	8.82885e-43	2.27146e-27	0.0124312	2.57295e-26
ALL_294	GSM1203684	BCP-ALL	t(12;21)	Bone marrow	male	7.12954e-09	6.67573e-30	8.49341e-79	9.15091e-08	1	5.94364e-41	3.69604e-41	3.18796e-27	0.0136576	1.17522e-25
ALL_299	GSM1203689	BCP-ALL	t(12;21)	Bone marrow	male	8.60793e-09	2.75334e-39	9.43177e-87	4.48195e-08	1	9.20934e-43	9.69761e-44	9.80588e-23	0.0153098	1.47601e-24
ALL_301	GSM1203691	BCP-ALL	t(12;21)	Bone marrow	male	7.59257e-09	1.87296e-41	3.66362e-84	7.92589e-08	1	8.79738e-46	1.26937e-43	7.12618e-24	0.0130026	8.23676e-27
ALL_305	GSM1203695	BCP-ALL	t(12;21)	Bone marrow	male	9.14321e-09	5.68977e-38	7.81878e-82	4.84391e-07	1	3.42454e-41	2.81931e-44	3.30863e-14	0.0108551	4.84595e-25
ALL_309	GSM1203699	BCP-ALL	t(12;21)	Bone marrow	female	0.999999	3.42475e-33	7.44781e-81	1.99276e-07	1	3.54314e-44	4.71737e-43	8.22996e-25	0.0128025	6.07171e-23
ALL_320	GSM1203710	BCP-ALL	t(12;21)	Bone marrow	male	1.22208e-08	2.16426e-37	3.78997e-88	1.27509e-06	1	2.34853e-42	1.9605e-33	5.28203e-24	0.016077	3.28828e-25
ALL_322	GSM1203712	BCP-ALL	t(12;21)	Bone marrow	male	7.10627e-09	1.65159e-39	4.99327e-85	1.53503e-07	1	1.14052e-46	1.54103e-45	2.70526e-26	0.0119484	3.06252e-26
ALL_326	GSM1203716	BCP-ALL	t(12;21)	Bone marrow	male	6.04775e-09	4.6769e-27	1.11373e-64	3.30672e-08	1	4.80486e-40	1.3632e-43	6.05392e-25	0.0133362	1.14116e-24
ALL_330	GSM1203721	BCP-ALL	t(12;21)	Bone marrow	female	0.884207	3.77898e-42	4.03299e-87	4.39362e-07	1	1.40367e-44	8.87486e-43	5.69493e-28	0.0129833	1.8132e-26
ALL_336	GSM1203727	BCP-ALL	t(12;21)	Bone marrow	female	0.98603	4.51614e-40	7.18368e-86	8.6446e-09	1	5.13069e-46	2.78755e-43	2.29502e-29	0.0128987	1.74249e-25
ALL_352	GSM1203744	BCP-ALL	t(12;21)	Bone marrow	female	1	9.01123e-41	1.05036e-87	1.37821e-06	1	2.75661e-43	1.90083e-38	1.02501e-20	0.0152038	2.09781e-24
ALL_354	GSM1203746	BCP-ALL	t(12;21)	Bone marrow	female	1	1.5469e-36	3.8104e-82	1.10835e-08	1	3.68768e-43	6.73826e-45	1.8941e-25	0.0130233	5.89445e-27
ALL_361	GSM1203754	BCP-ALL	t(12;21)	Bone marrow	female	1	3.68407e-41	1.58057e-86	4.89755e-07	1	6.61678e-44	6.28872e-45	2.36436e-06	0.0399141	1.73287e-19
ALL_362	GSM1203755	BCP-ALL	t(12;21)	Bone marrow	female	1	2.00408e-17	4.65497e-73	2.11698e-06	1	2.65397e-38	2.8239e-43	1.15224e-22	0.0148391	1.94288e-23
ALL_364	GSM1203757	BCP-ALL	t(12;21)	Bone marrow	male	7.53245e-09	4.15496e-40	9.28402e-87	3.52059e-07	1	4.34816e-46	1.80838e-43	2.23106e-25	0.0152067	6.10419e-25
ALL_381	GSM1203777	BCP-ALL	t(12;21)	Bone marrow	male	4.67948e-09	1.19825e-34	6.27359e-85	1.18011e-08	1	4.25952e-43	1.27174e-41	8.42336e-27	0.0120813	4.69002e-27
ALL_384	GSM1203780	BCP-ALL	t(12;21)	Bone marrow	female	1	2.12567e-33	5.32993e-82	1.01469e-07	1	9.49098e-39	2.22823e-40	1.45133e-22	0.0147374	4.62539e-25
ALL_386	GSM1203782	BCP-ALL	t(12;21)	Bone marrow	male	8.80301e-09	3.76629e-39	2.75575e-82	1.14776e-05	1	2.54488e-42	5.34715e-46	3.28387e-20	0.0131715	6.04642e-26
ALL_393	GSM1203789	BCP-ALL	t(12;21)	Bone marrow	male	7.39133e-09	1.30481e-38	2.99371e-85	1.56573e-08	1	2.5e-45	3.0116e-42	6.65404e-28	0.0111458	2.31126e-27
ALL_394	GSM1203790	BCP-ALL	t(12;21)	Bone marrow	male	4.18878e-09	4.69355e-35	1.82725e-76	3.48623e-08	1	1.27941e-45	1.37408e-44	5.28137e-27	0.0115795	1.84357e-25
ALL_398	GSM1203794	BCP-ALL	t(12;21)	NA	male	6.17194e-09	3.44233e-26	1.23081e-78	7.08741e-09	1	8.60163e-45	1.53383e-43	4.10477e-28	0.0125553	1.28793e-26
ALL_400	GSM1203796	BCP-ALL	t(12;21)	Bone marrow	male	4.48423e-09	1.93626e-34	1.55488e-79	2.5588e-07	1	2.20294e-42	3.02335e-42	5.47871e-18	0.0140157	2.52465e-26
ALL_438	GSM1203837	BCP-ALL	t(12;21)	Bone marrow	male	6.41296e-07	5.45472e-42	1.01498e-87	4.11113e-06	1	4.11283e-47	6.78241e-38	2.07321e-25	0.0138771	4.21339e-20
ALL_439	GSM1203838	BCP-ALL	t(12;21)	Bone marrow	female	1	4.64725e-37	1.3374e-78	9.98222e-07	1	6.36864e-44	2.03425e-47	1.23648e-23	0.0281115	5.86741e-23
ALL_440	GSM1203839	BCP-ALL	t(12;21)	Bone marrow	female	1	1.92757e-31	3.50172e-81	1.26571e-08	1	3.55591e-44	1.7979e-42	9.36428e-25	0.013842	2.05836e-24
ALL_444	GSM1203843	BCP-ALL	t(12;21)	Bone marrow	male	6.67344e-09	2.49846e-36	4.11491e-85	1.82314e-07	1	4.0877e-44	7.69992e-42	1.26209e-22	0.011415	1.40958e-23
ALL_446	GSM1203846	BCP-ALL	t(12;21)	Peripheral blood	female	1	1.04578e-21	3.66039e-73	2.03192e-08	1	3.63622e-42	2.4664e-42	1.77827e-27	0.0131598	2.57478e-24
ALL_448	GSM1203849	BCP-ALL	t(12;21)	Bone marrow	female	1	9.86014e-32	4.05151e-84	4.97876e-08	1	4.02302e-43	6.3696e-44	1.13788e-07	0.0148798	1.51185e-25
ALL_450	GSM1203851	BCP-ALL	t(12;21)	Bone marrow	male	8.19004e-09	6.22923e-39	1.13797e-86	1.02635e-08	1	4.62295e-44	1.10798e-44	9.20793e-27	0.0155774	5.04751e-27
ALL_458	GSM1203860	BCP-ALL	t(12;21)	Bone marrow	male	6.56593e-09	3.99405e-42	4.95866e-87	7.56148e-08	1	6.28263e-46	2.28819e-43	2.3381e-27	0.0139296	1.00967e-26
ALL_488	GSM1203891	BCP-ALL	t(12;21)	Bone marrow	female	1	4.32551e-42	1.06239e-87	6.27461e-08	1	5.72564e-46	1.75915e-32	7.22679e-26	0.0173579	3.28676e-26
ALL_493	GSM1203896	BCP-ALL	t(12;21)	Bone marrow	male	5.07564e-09	3.1044e-32	1.26091e-79	7.51028e-08	1	2.82688e-42	2.77984e-42	5.98387e-24	0.0140455	6.89325e-25
ALL_498	GSM1203901	BCP-ALL	t(12;21)	Bone marrow	male	5.26012e-08	2.10667e-40	2.69065e-87	1.80243e-08	1	2.31948e-46	4.51917e-44	1.64429e-26	0.011397	2.53998e-26
ALL_500	GSM1203903	BCP-ALL	t(12;21)	Bone marrow	male	6.45192e-09	3.29853e-30	1.06766e-76	3.4709e-08	1	1.5419e-42	3.25152e-42	1.56278e-25	0.0139344	3.80435e-26
ALL_504	GSM1203907	BCP-ALL	t(12;21)	Bone marrow	male	7.53356e-09	2.08619e-36	1.22545e-84	7.34113e-07	1	9.84959e-44	3.80783e-40	1.56854e-25	0.0124031	3.05338e-25
ALL_510	GSM1203913	BCP-ALL	t(12;21)	Bone marrow	female	1	3.0417e-38	1.2308e-86	1.88698e-08	1	6.14586e-46	3.9582e-42	5.46865e-27	0.0124034	5.09281e-27
ALL_511	GSM1203914	BCP-ALL	t(12;21)	Bone marrow	male	4.49629e-09	1.31303e-34	6.30513e-75	2.98787e-08	1	4.18237e-45	1.9287e-42	9.66615e-27	0.0119399	1.35531e-24
ALL_512	GSM1203915	BCP-ALL	t(12;21)	Bone marrow	female	1	6.49061e-31	1.81291e-81	1.17328e-07	1	8.09455e-43	1.26564e-42	1.13485e-27	0.0124846	2.59068e-26
ALL_525	GSM1203928	BCP-ALL	t(12;21)	Bone marrow	male	5.87533e-09	2.8723e-37	5.59438e-85	9.24673e-07	1	1.8154e-45	1.65259e-43	4.36397e-23	0.0137174	1.45899e-25
ALL_540	GSM1203943	BCP-ALL	t(12;21)	Bone marrow	female	1	1.67393e-30	4.32447e-83	4.89223e-08	1	1.64868e-43	1.79824e-41	8.70579e-25	0.0132266	7.46144e-25
ALL_541	GSM1203944	BCP-ALL	t(12;21)	Bone marrow	male	5.77341e-09	1.47787e-40	1.5368e-86	3.9602e-08	1	7.39419e-45	1.93942e-44	1.10715e-18	0.017325	3.24118e-24
ALL_548	GSM1203951	BCP-ALL	t(12;21)	Bone marrow	female	1	1.28613e-41	1.53261e-87	1.04826e-08	1	3.79641e-45	1.57181e-45	8.03195e-27	0.0124781	3.43511e-25
ALL_550	GSM1203953	BCP-ALL	t(12;21)	Bone marrow	male	6.78115e-09	7.73732e-39	2.17951e-85	2.88875e-08	1	6.82313e-46	1.23177e-44	4.7146e-24	0.0114338	3.07e-27
ALL_551	GSM1203954	BCP-ALL	t(12;21)	Bone marrow	male	9.04513e-09	9.49026e-39	5.00433e-84	1.20586e-07	1	3.33758e-42	4.16823e-41	6.09539e-26	0.0119657	3.13591e-27
ALL_561	GSM1203964	BCP-ALL	t(12;21)	Bone marrow	female	0.00285376	3.97868e-43	9.81708e-88	5.14342e-05	1	7.09602e-43	7.29015e-38	2.63883e-23	0.0204134	7.24284e-24
ALL_567	GSM1203970	BCP-ALL	t(12;21)	Bone marrow	female	1	1.34166e-42	6.14424e-87	6.71711e-09	1	8.72891e-47	1.02873e-46	2.01404e-15	0.0115108	4.20379e-21
ALL_574	GSM1203977	BCP-ALL	t(12;21)	Bone marrow	female	1	3.52766e-42	2.16829e-87	3.91316e-08	1	6.64744e-44	2.27638e-42	1.5585e-23	0.0154034	5.08262e-23
ALL_575	GSM1203978	BCP-ALL	t(12;21)	Bone marrow	male	1.22688e-08	7.57268e-34	1.24186e-81	2.20124e-08	1	6.99097e-46	9.50914e-44	3.32917e-26	0.0140905	1.11265e-25
ALL_578	GSM1203981	BCP-ALL	t(12;21)	Bone marrow	male	3.87387e-09	1.79233e-43	6.69438e-89	1.97669e-09	1	1.13719e-48	6.75251e-49	1.25765e-30	0.0105864	4.49878e-27
ALL_581	GSM1203984	BCP-ALL	t(12;21)	Bone marrow	female	1	7.85902e-34	3.13499e-80	2.60229e-07	1	1.67701e-44	2.28508e-45	4.35962e-28	0.012865	4.88364e-26
ALL_582	GSM1203985	BCP-ALL	t(12;21)	Bone marrow	female	1	2.95743e-35	4.84275e-77	4.14728e-08	1	6.28115e-45	1.6165e-45	1.55041e-22	0.0118458	3.02543e-27
ALL_583	GSM1203986	BCP-ALL	t(12;21)	Bone marrow	female	1	8.45027e-35	4.9941e-72	1.72048e-08	1	7.19234e-44	3.56205e-42	4.74722e-23	0.0121333	1.56251e-25
ALL_585	GSM1203988	BCP-ALL	t(12;21)	Bone marrow	male	3.90691e-09	6.25483e-39	1.64149e-82	7.62705e-08	1	7.75054e-45	1.93148e-42	1.63622e-28	0.0123261	6.85866e-26
ALL_588	GSM1203991	BCP-ALL	t(12;21)	Bone marrow	female	1	1.21135e-38	3.03936e-87	8.02412e-09	1	1.07263e-43	8.74363e-43	2.33287e-25	0.0111018	1.61747e-27
ALL_590	GSM1203993	BCP-ALL	t(12;21)	Bone marrow	male	1.42053e-08	2.54794e-36	3.17347e-82	1.3687e-07	1	1.91894e-44	1.42447e-39	2.0193e-25	0.0134578	1.57302e-26
ALL_603	GSM1204006	BCP-ALL	t(12;21)	Bone marrow	female	0.999941	1.97896e-43	5.73079e-88	5.03326e-08	1	2.92461e-45	4.65885e-46	1.84319e-23	0.0125827	2.04156e-26
ALL_608	GSM1204011	BCP-ALL	t(12;21)	Bone marrow	male	7.10139e-09	3.7705e-33	7.03735e-85	2.58099e-07	1	2.64345e-44	1.30239e-36	3.41721e-27	0.0143682	5.13746e-22
ALL_609	GSM1204012	BCP-ALL	t(12;21)	Bone marrow	male	6.94349e-09	2.37264e-33	1.12117e-82	3.60404e-05	1	2.72049e-40	1.76229e-39	9.4133e-13	0.0203225	1.50503e-23
ALL_610	GSM1204013	BCP-ALL	t(12;21)	Bone marrow	female	1	2.12535e-34	4.12159e-82	2.08263e-08	1	7.76135e-44	6.48972e-45	8.23922e-20	0.0162308	8.43423e-24
ALL_612	GSM1204015	BCP-ALL	t(12;21)	Bone marrow	male	6.22769e-09	9.39322e-27	4.09634e-77	6.73802e-06	1	8.9994e-39	1.02589e-36	2.44344e-24	0.0145675	1.28849e-23
ALL_615	GSM1204018	BCP-ALL	t(12;21)	Bone marrow	female	0.714791	2.41477e-41	1.0634e-87	8.00364e-07	1	1.36418e-45	3.79159e-41	6.20214e-27	0.0119457	4.52951e-25
ALL_616	GSM1204019	BCP-ALL	t(12;21)	Bone marrow	male	7.2453e-09	3.45178e-42	3.7387e-88	4.33235e-08	1	1.43144e-45	6.58653e-44	5.45601e-10	0.0128918	3.1055e-21
ALL_618	GSM1204021	BCP-ALL	t(12;21)	Bone marrow	male	7.34964e-09	1.19495e-30	4.5297e-77	3.63838e-06	1	3.88512e-41	1.73731e-39	1.84042e-24	0.0121379	2.36267e-23
ALL_623	GSM1204026	BCP-ALL	t(12;21)	Bone marrow	female	1	8.34434e-42	1.65056e-87	9.21186e-08	1	9.75201e-40	2.59987e-41	4.58956e-19	0.0197993	3.89984e-25
ALL_625	GSM1204028	BCP-ALL	t(12;21)	Bone marrow	female	1	1.95646e-41	3.03501e-88	1.95746e-06	1	7.32948e-44	2.35227e-33	5.20192e-26	0.0163006	1.08775e-22
ALL_632	GSM1204035	BCP-ALL	t(12;21)	Bone marrow	female	1	4.3883e-35	2.8288e-84	8.87928e-08	1	1.42942e-42	6.03206e-44	8.01863e-27	0.0133121	2.60316e-24
ALL_636	GSM1204039	BCP-ALL	t(12;21)	Bone marrow	male	8.5455e-09	5.30371e-30	7.46832e-82	7.26295e-08	1	3.48247e-45	5.2501e-44	1.49622e-24	0.0130821	9.08927e-26
ALL_639	GSM1204042	BCP-ALL	t(12;21)	Bone marrow	female	0.288038	3.72103e-43	1.75261e-89	1.12159e-06	1	4.85562e-46	1.98552e-47	7.80985e-27	0.0111725	4.10078e-26
ALL_645	GSM1204048	BCP-ALL	t(12;21)	Bone marrow	male	7.36196e-09	1.28565e-35	2.12619e-84	9.9763e-08	1	1.52996e-44	4.89778e-41	9.87063e-28	0.0158017	2.59609e-24
ALL_662	GSM1204065	BCP-ALL	t(12;21)	Bone marrow	male	4.43432e-09	6.72786e-43	5.72877e-89	1.48837e-08	1	8.10073e-47	9.97762e-45	2.18327e-25	0.0114515	9.16654e-27
ALL_664	GSM1204067	BCP-ALL	t(12;21)	Bone marrow	female	1	8.35795e-38	5.66194e-85	7.69637e-07	1	5.59815e-45	1.14449e-41	4.14967e-15	0.0134156	1.87447e-26
ALL_670	GSM1204073	BCP-ALL	t(12;21)	Bone marrow	female	1	2.00674e-38	1.257e-85	7.28142e-08	1	8.15608e-45	6.68919e-45	4.80174e-26	0.0157773	3.9598e-25
ALL_671	GSM1204074	BCP-ALL	t(12;21)	Bone marrow	female	1	8.02728e-31	6.43586e-82	1.37803e-06	1	5.58509e-42	1.26854e-42	2.05667e-21	0.0152758	2.11626e-24
ALL_673	GSM1204076	BCP-ALL	t(12;21)	Bone marrow	male	5.87479e-09	7.68975e-23	7.53371e-67	2.14294e-08	1	1.95656e-41	1.17529e-41	1.21257e-27	0.0155752	2.68666e-26
ALL_676	GSM1204079	BCP-ALL	t(12;21)	Peripheral blood	female	1	1.40798e-29	1.27697e-80	1.85678e-07	1	1.22224e-40	2.16833e-38	1.45818e-26	0.0139706	3.519e-26
ALL_678	GSM1204081	BCP-ALL	t(12;21)	Bone marrow	female	1	4.48191e-32	5.78159e-84	5.58311e-08	1	9.38722e-44	4.51248e-43	1.12366e-22	0.0178829	9.76166e-25
ALL_681	GSM1204084	BCP-ALL	t(12;21)	Bone marrow	male	7.19979e-09	3.85276e-29	1.14874e-80	1.21326e-07	1	2.42062e-41	7.85795e-41	7.69275e-27	0.014538	1.98871e-26
ALL_684	GSM1204087	BCP-ALL	t(12;21)	Bone marrow	male	6.96212e-09	1.7156e-42	9.67308e-88	3.81598e-06	1	3.9918e-46	2.53604e-35	2.34338e-16	0.0174414	5.11924e-21
ALL_690rep1	GSM1204093	BCP-ALL	t(12;21)	Bone marrow	male	7.40788e-09	1.67149e-36	2.73147e-85	5.8255e-08	1	1.07424e-41	7.2219e-45	1.48396e-15	0.0135131	1.11815e-23
ALL_695	GSM1204099	BCP-ALL	t(12;21)	Bone marrow	female	1	1.53757e-40	6.6086e-87	7.88219e-07	1	6.86161e-44	1.52159e-39	6.89407e-24	0.0167594	1.22774e-23
ALL_697	GSM1204101	BCP-ALL	t(12;21)	Bone marrow	female	1	5.80133e-33	8.30545e-83	8.86343e-09	1	3.82023e-44	1.46396e-43	5.05529e-27	0.0153033	9.23295e-27
ALL_698	GSM1204102	BCP-ALL	t(12;21)	Bone marrow	male	7.99095e-09	1.18801e-35	1.86435e-82	3.24874e-06	1	1.89323e-40	7.64966e-42	1.95852e-24	0.0133174	3.97709e-25
ALL_701	GSM1204105	BCP-ALL	t(12;21)	Bone marrow	female	1	5.83358e-31	2.88167e-77	5.14152e-07	1	8.49298e-45	4.48799e-41	2.78478e-24	0.0143808	2.51362e-26
ALL_705	GSM1204109	BCP-ALL	t(12;21)	Bone marrow	female	1	2.76363e-40	2.27745e-82	5.88477e-09	1	6.18455e-43	1.35713e-45	5.25399e-22	0.0108226	3.53183e-25
ALL_706	GSM1204110	BCP-ALL	t(12;21)	Bone marrow	male	4.72564e-09	2.08038e-42	1.14243e-87	0.0659313	1	6.38673e-40	1.78155e-44	9.07783e-08	0.0191147	1.59009e-19
ALL_709	GSM1204113	BCP-ALL	t(12;21)	Bone marrow	male	7.03227e-09	6.03206e-32	9.11093e-73	1.39345e-08	1	1.73106e-43	4.53438e-43	1.18636e-26	0.0139852	3.39594e-26
ALL_712	GSM1204116	BCP-ALL	t(12;21)	Bone marrow	female	1	2.89478e-33	2.20187e-82	1.62222e-08	1	3.91056e-43	3.12667e-43	9.76792e-29	0.0157944	2.15509e-26
ALL_715	GSM1204119	BCP-ALL	t(12;21)	Bone marrow	male	6.2544e-09	1.34712e-34	3.61636e-82	5.58803e-07	1	6.34524e-44	3.03294e-41	5.82261e-26	0.0132051	1.39524e-25
ALL_720	GSM1204124	BCP-ALL	t(12;21)	Bone marrow	female	1	1.69101e-40	7.30119e-84	1.12667e-08	1	1.08981e-46	2.27155e-44	1.14197e-27	0.0123156	7.83402e-27
ALL_722	GSM1204126	BCP-ALL	t(12;21)	Bone marrow	male	4.53897e-09	1.22397e-24	1.70001e-73	2.18001e-08	1	4.00731e-43	3.75479e-45	2.71344e-15	0.0132358	4.58233e-22
ALL_723	GSM1204127	BCP-ALL	t(12;21)	Bone marrow	male	5.77248e-09	1.289e-33	1.71058e-84	7.25494e-08	1	2.20231e-43	2.40342e-38	7.84875e-18	0.0192133	7.18939e-26
ALL_725	GSM1204129	BCP-ALL	t(12;21)	Bone marrow	male	9.52546e-09	3.96591e-43	7.80012e-88	1.01687e-07	1	1.81829e-46	4.10412e-45	3.76675e-27	0.0113837	7.0436e-27
ALL_727	GSM1204131	BCP-ALL	t(12;21)	Bone marrow	female	1	5.88438e-40	7.81786e-83	1.53145e-08	1	1.48856e-41	1.69038e-42	9.2094e-26	0.0205788	2.01442e-25
ALL_732	GSM1204136	BCP-ALL	t(12;21)	Bone marrow	male	7.41562e-09	3.39964e-39	7.43767e-86	4.90102e-07	1	4.27104e-42	4.5775e-44	7.25318e-23	0.0143293	6.50171e-24
ALL_739	GSM1204143	BCP-ALL	t(12;21)	Bone marrow	female	1	3.48976e-32	7.55152e-82	1.60279e-08	1	8.20304e-42	8.4832e-42	5.04817e-25	0.0122604	1.12449e-25
ALL_742	GSM1204146	BCP-ALL	t(12;21)	Bone marrow	male	6.06701e-09	3.18557e-37	8.17902e-85	1.82077e-08	1	2.93862e-45	3.07872e-41	3.04128e-28	0.0113974	1.25236e-26
ALL_748	GSM1204152	BCP-ALL	t(12;21)	Bone marrow	male	5.64517e-09	1.80727e-38	8.85248e-83	8.29323e-09	1	6.54662e-42	1.66435e-43	3.77028e-28	0.0118013	4.9109e-26
ALL_758	GSM1204162	BCP-ALL	t(12;21)	NA	female	1	2.3508e-39	1.71069e-85	6.33779e-07	1	1.98739e-45	9.93246e-45	1.34548e-27	0.0117781	2.03193e-27
ALL_759	GSM1204163	BCP-ALL	t(12;21)	NA	female	1	4.35175e-39	2.9092e-83	2.88754e-06	1	5.22349e-45	2.90145e-42	8.41479e-28	0.0168413	2.22935e-25
ALL_760	GSM1204164	BCP-ALL	t(12;21)	NA	male	7.03062e-09	8.26311e-39	2.8884e-84	8.41257e-09	1	8.72146e-44	1.4627e-44	2.59437e-20	0.0122356	6.8666e-27
ALL_716	GSM1204120	BCP-ALL	t(12;21)	Bone marrow	male	7.06865e-09	4.52603e-18	3.64247e-63	9.5731e-09	1	4.91293e-42	5.62895e-42	4.20063e-26	0.0125912	4.19778e-26
ALL_731	GSM1204135	BCP-ALL	t(12;21)	Bone marrow	female	1	9.75788e-17	4.34576e-66	1.67534e-07	1	8.70043e-37	8.40532e-41	3.85434e-28	0.0132094	8.37533e-26
ALL_346	GSM1203738	BCP-ALL	t(12;21)	Bone marrow	male	6.83309e-09	2.55016e-25	3.85812e-62	3.04707e-08	1	7.50644e-43	5.75297e-45	3.85344e-21	0.015266	1.50838e-22
ALL_258	GSM1203647	BCP-ALL	t(12;21)	Bone marrow	male	6.63216e-09	5.62781e-21	3.30891e-57	3.65681e-08	1	1.56598e-43	1.13526e-44	2.79456e-27	0.0138419	2.00091e-26
ALL_101	GSM1203478	BCP-ALL	t(12;21)	Mixed blood + marrow	male	6.62963e-09	2.8707e-14	3.40565e-59	2.09838e-07	1	1.6534e-39	9.63075e-41	3.77982e-26	0.0173232	7.95175e-26
ALL_137	GSM1203520	BCP-ALL	t(12;21)	Peripheral blood	female	1	7.32303e-21	1.98019e-67	2.31207e-08	0.999999	1.16507e-40	1.07943e-42	1.40262e-25	0.0131955	1.11018e-25
ALL_755	GSM1204159	BCP-ALL	t(12;21)	NA	female	1	1.46942e-09	1.11004e-54	1.85575e-07	0.994828	5.28976e-38	4.88288e-43	6.74432e-27	0.0155872	2.02965e-25
ALL_220	GSM1203606	BCP-ALL	t(12;21)	Bone marrow	male	5.74274e-09	7.22176e-18	3.50973e-52	4.28102e-08	0.979672	7.63366e-41	8.38131e-43	9.68884e-27	0.0161771	1.99256e-26
ALL_153	GSM1203536	BCP-ALL	t(12;21)	Mixed blood + marrow	male	7.44576e-09	3.49513e-10	1.01942e-57	3.61704e-08	0.976552	2.16748e-41	2.80797e-44	4.70781e-27	0.0138099	2.6908e-26
ALL_228	GSM1203614	BCP-ALL	t(12;21)	Peripheral blood	male	1.64069e-08	1.04232e-13	5.247e-38	1.3044e-07	0.500101	1.43813e-38	8.81873e-43	6.14655e-18	0.0181176	1.61529e-25
ALL_91	GSM1203468	BCP-ALL	t(12;21)	Bone marrow	female	1	3.20979e-14	6.38954e-46	1.0099e-08	1.07996e-08	2.99153e-40	3.40094e-45	7.09542e-25	0.0128268	1.39583e-26
ALL_12	GSM1203386	BCP-ALL	t(12;21)	Mixed blood + marrow	male	4.61547e-09	7.86772e-05	1.5559e-34	1.21769e-08	3.73721e-16	4.01502e-41	4.57371e-45	6.0159e-27	0.0138768	6.30795e-27
ALL_337	GSM1203729	BCP-ALL	t(12;21)	Bone marrow	female	1	1.30821e-40	2.69288e-88	1	5.79211e-30	1.91055e-45	1.22297e-41	2.39484e-26	0.173673	5.85599e-17
ALL_5	GSM1203376	BCP-ALL	11q23/MLL	Bone marrow	female	1	1.53759e-38	1.37357e-75	4.72117e-06	3.67307e-29	1	9.9211e-47	7.74416e-26	0.0108517	2.42983e-26
ALL_16	GSM1203390	BCP-ALL	11q23/MLL	Peripheral blood	female	1	1.4663e-17	2.98953e-83	3.67246e-07	5.4102e-28	1	5.24427e-44	1.31958e-23	0.0204336	2.63487e-25
ALL_17	GSM1203391	BCP-ALL	11q23/MLL	Peripheral blood	male	4.8234e-09	7.97664e-34	3.29589e-84	1.51755e-05	1.00478e-28	1	2.28163e-46	6.78636e-22	0.0168759	7.43301e-24
ALL_60	GSM1203437	BCP-ALL	11q23/MLL	Bone marrow	female	1	1.71643e-34	8.15581e-80	5.63531e-06	9.81207e-26	1	4.36251e-26	1.70333e-16	0.0499469	1.16455e-19
ALL_80	GSM1203457	BCP-ALL	11q23/MLL	Peripheral blood	female	1	1.15241e-25	1.78938e-71	0.00023391	5.79101e-25	1	4.8289e-34	2.42813e-23	0.0130848	1.59691e-24
ALL_103	GSM1203480	BCP-ALL	11q23/MLL	Peripheral blood	female	1	1.40787e-40	2.6321e-84	5.08804e-05	4.92523e-29	1	9.57155e-46	3.2055e-23	0.0119	2.07907e-24
ALL_147	GSM1203530	BCP-ALL	11q23/MLL	Peripheral blood	female	1	1.65783e-33	2.80654e-79	0.0032003	1.60735e-29	1	8.98296e-47	7.60386e-19	0.0123189	5.96745e-27
ALL_180	GSM1203563	BCP-ALL	11q23/MLL	Bone marrow	female	1	8.17997e-34	1.41227e-81	0.000125256	3.70395e-29	1	1.91629e-45	7.87354e-24	0.0113624	1.73911e-24
ALL_191	GSM1203574	BCP-ALL	11q23/MLL	Bone marrow	male	5.51215e-09	1.41525e-37	9.23647e-84	6.64092e-09	9.75956e-26	1	1.56592e-40	6.5439e-24	0.0177895	1.72426e-24
ALL_202	GSM1203586	BCP-ALL	11q23/MLL	NA	male	8.55971e-09	8.83106e-17	1.67085e-75	1.33586e-05	8.76769e-29	1	1.39978e-46	8.22448e-24	0.0105747	8.40512e-27
ALL_241	GSM1203627	BCP-ALL	11q23/MLL	Peripheral blood	female	1	6.76154e-34	7.79107e-82	0.00438872	1.38685e-28	1	1.17104e-43	1.57154e-21	0.0127202	6.60872e-28
ALL_280	GSM1203670	BCP-ALL	11q23/MLL	Peripheral blood	male	6.64291e-09	1.3181e-29	3.16994e-76	0.000228449	1.65942e-29	1	3.94185e-46	4.29678e-25	0.0122959	2.37986e-25
ALL_289	GSM1203679	BCP-ALL	11q23/MLL	Peripheral blood	male	8.16544e-09	5.9885e-40	7.31455e-84	0.000878418	6.7837e-29	1	7.34841e-46	6.15028e-25	0.010699	4.50748e-26
ALL_302	GSM1203692	BCP-ALL	11q23/MLL	Bone marrow	male	7.17469e-09	6.49196e-40	7.49261e-86	1.4537e-07	4.38556e-28	1	2.82625e-31	2.52221e-18	0.0131715	4.60577e-20
ALL_356	GSM1203748	BCP-ALL	11q23/MLL	Bone marrow	female	1	4.83724e-35	9.86662e-83	6.62695e-05	1.93719e-29	1	2.91734e-41	2.82597e-17	0.0142358	1.845e-20
ALL_469	GSM1203872	BCP-ALL	11q23/MLL	Bone marrow	female	1	5.58091e-34	3.16951e-79	0.0033694	2.14696e-28	1	5.04048e-46	2.22354e-23	0.0116884	6.22838e-27
ALL_475	GSM1203878	BCP-ALL	11q23/MLL	Bone marrow	female	1	1.7456e-39	5.69371e-80	0.000183812	1.09112e-29	1	7.78997e-47	1.94715e-21	0.0104526	3.59896e-27
ALL_496	GSM1203899	BCP-ALL	11q23/MLL	Peripheral blood	female	1	5.00543e-27	7.1791e-77	6.6469e-05	1.09015e-27	1	4.19159e-40	1.77442e-23	0.0144457	2.43568e-26
ALL_534	GSM1203937	BCP-ALL	11q23/MLL	Bone marrow	male	6.65061e-09	1.44619e-30	1.22049e-85	0.0210251	1.21712e-27	1	1.49521e-46	1.10518e-24	0.0126907	2.6669e-26
ALL_577	GSM1203980	BCP-ALL	11q23/MLL	Bone marrow	male	7.58153e-09	1.21102e-19	9.82235e-74	1.30156e-08	1.11609e-29	1	9.86925e-47	6.56314e-27	0.0163261	2.66378e-24
ALL_594	GSM1203997	BCP-ALL	11q23/MLL	Bone marrow	male	4.42255e-09	2.62703e-34	7.06958e-77	3.15727e-05	4.41282e-27	1	1.28195e-44	2.12124e-23	0.0153542	1.96509e-26
ALL_663	GSM1204066	BCP-ALL	11q23/MLL	Bone marrow	female	1	3.15961e-34	1.90549e-68	6.61238e-05	1.17599e-28	1	9.5185e-46	3.20445e-25	0.0135131	6.8289e-27
ALL_675	GSM1204078	BCP-ALL	11q23/MLL	Bone marrow	female	1	2.32941e-36	9.83034e-72	2.86144e-06	2.2472e-29	1	4.43263e-46	1.13497e-24	0.0109442	1.34904e-26
ALL_711	GSM1204115	BCP-ALL	11q23/MLL	Bone marrow	female	1	2.9246e-27	9.37888e-82	0.000513728	2.36389e-27	1	3.62969e-46	1.40966e-24	0.0161263	2.08129e-26
ALL_651	GSM1204054	BCP-ALL	11q23/MLL	Bone marrow	male	6.76396e-09	2.89574e-29	1.60715e-84	0.0057881	1.5396e-22	1	1.38789e-37	9.55473e-07	0.0162197	1.01759e-20
ALL_226	GSM1203612	BCP-ALL	11q23/MLL	Bone marrow	male	7.38097e-09	1.52222e-33	3.96155e-79	2.41279e-09	3.55458e-30	0.999954	2.18517e-45	3.02409e-27	0.0114438	5.43742e-27
ALL_342	GSM1203734	BCP-ALL	11q23/MLL	Bone marrow	female	1	1.68415e-28	2.91442e-77	0.000141865	2.49098e-25	0.999874	2.4871e-35	2.15415e-08	0.0169358	2.61686e-21
ALL_50	GSM1203427	BCP-ALL	t(1;19)	Bone marrow	male	5.74484e-09	1.62494e-29	7.93491e-76	4.06985e-08	1.31802e-25	1.38709e-41	1	1.78197e-18	0.0140933	1.36947e-10
ALL_87	GSM1203464	BCP-ALL	t(1;19)	Bone marrow	male	7.0891e-09	1.20262e-23	8.40104e-79	3.45224e-09	9.45877e-27	3.30146e-40	1	2.10934e-24	0.011209	2.22538e-25
ALL_148	GSM1203531	BCP-ALL	t(1;19)	Bone marrow	female	1	1.60561e-35	1.19173e-87	4.3637e-09	4.21451e-25	3.06994e-38	1	9.00669e-22	0.0135406	4.44723e-19
ALL_215	GSM1203601	BCP-ALL	t(1;19)	Bone marrow	male	6.61986e-09	2.27914e-34	1.47841e-83	3.53965e-07	3.04627e-24	1.87775e-37	1	1.83913e-27	0.0111454	1.14395e-23
ALL_229	GSM1203615	BCP-ALL	t(1;19)	Bone marrow	male	5.8804e-09	1.3266e-24	3.63781e-87	1.55419e-08	7.24301e-26	3.56214e-43	1	8.93708e-23	0.0150495	2.93389e-18
ALL_248	GSM1203636	BCP-ALL	t(1;19)	Bone marrow	male	6.40712e-09	2.85051e-29	1.27927e-86	1.31871e-07	9.76019e-23	9.80583e-41	1	2.84183e-14	0.0157443	8.04444e-11
ALL_306	GSM1203696	BCP-ALL	t(1;19)	Bone marrow	female	1	1.99305e-05	2.27169e-79	1.39606e-08	1.00689e-25	7.29396e-37	1	4.02488e-25	0.0160608	6.89529e-23
ALL_339	GSM1203731	BCP-ALL	t(1;19)	Bone marrow	male	1.4058e-08	5.10649e-24	6.65138e-82	6.31093e-08	9.5484e-25	3.89188e-38	1	8.44448e-22	0.0170486	1.59303e-17
ALL_411	GSM1203807	BCP-ALL	t(1;19)	Bone marrow	male	4.00964e-09	5.29085e-31	9.46087e-84	5.49076e-09	1.47788e-23	1.02654e-42	1	9.72133e-15	0.0144805	3.55609e-15
ALL_426	GSM1203824	BCP-ALL	t(1;19)	Bone marrow	female	1	0.710631	2.78793e-81	7.66294e-07	1.55226e-23	1.18093e-34	1	7.13561e-23	0.0130722	4.95539e-20
ALL_429	GSM1203828	BCP-ALL	t(1;19)	Bone marrow	female	1	3.53974e-35	3.29315e-81	7.08863e-09	1.26649e-28	4.34182e-37	1	4.82037e-24	0.0122396	2.73079e-22
ALL_465	GSM1203868	BCP-ALL	t(1;19)	Bone marrow	female	1	4.54118e-37	1.10959e-82	8.45286e-09	4.25619e-28	2.17776e-36	1	9.89496e-17	0.0205843	4.08551e-18
ALL_506	GSM1203909	BCP-ALL	t(1;19)	Bone marrow	female	1	1.07747e-29	5.02282e-87	1.6692e-08	1.72713e-26	1.39674e-41	1	1.88656e-22	0.0124825	2.79053e-15
ALL_560	GSM1203963	BCP-ALL	t(1;19)	Bone marrow	female	1	1.33125e-25	6.61285e-87	4.20115e-08	1.16274e-25	6.42594e-43	1	5.98266e-25	0.0108598	1.23934e-20
ALL_562	GSM1203965	BCP-ALL	t(1;19)	Bone marrow	female	1	1.03351e-16	7.28575e-86	4.57117e-08	1.54539e-28	8.76279e-42	1	3.77864e-24	0.0140019	4.78311e-23
ALL_587	GSM1203990	BCP-ALL	t(1;19)	Bone marrow	female	1	2.40829e-19	2.13259e-84	9.78487e-08	1.13083e-25	1.55985e-41	1	5.67077e-16	0.0132116	1.50687e-09
ALL_599	GSM1204002	BCP-ALL	t(1;19)	Bone marrow	male	8.18284e-09	3.03385e-20	1.32519e-77	2.16586e-08	6.25075e-27	4.98425e-39	1	6.79336e-24	0.0135332	2.71854e-24
ALL_634	GSM1204037	BCP-ALL	t(1;19)	Bone marrow	female	1	5.8944e-32	2.07274e-86	2.08353e-08	1.30906e-27	7.21515e-41	1	8.62993e-25	0.0138815	1.23825e-23
ALL_683	GSM1204086	BCP-ALL	t(1;19)	Bone marrow	female	1	6.40668e-27	3.36048e-86	3.73309e-09	9.23543e-30	1.32925e-39	1	2.19466e-24	0.012657	9.01392e-24
ALL_279	GSM1203669	BCP-ALL	t(1;19)	Bone marrow	female	1	0.024635	3.4396e-56	8.14779e-08	2.05236e-26	4.2597e-41	1	4.983e-26	0.0128791	7.81397e-25
ALL_146	GSM1203529	BCP-ALL	t(1;19)	Bone marrow	male	6.00986e-09	2.72604e-39	1.10128e-85	3.15179e-08	6.23799e-25	2.91449e-38	1	2.66857e-11	0.0140777	2.39079e-26
ALL_175	GSM1203558	BCP-ALL	dic(9;20)	Bone marrow	female	1	1.70587e-42	9.28785e-88	0.0210192	9.43538e-29	3.83331e-38	5.30691e-44	1	0.0442658	1.91504e-19
ALL_262	GSM1203651	BCP-ALL	dic(9;20)	Bone marrow	female	1	1.07616e-32	4.23161e-83	0.000574585	1.6843e-27	1.25104e-42	9.47955e-37	1	0.102241	2.77714e-19
ALL_293	GSM1203683	BCP-ALL	dic(9;20)	Bone marrow	female	1	1.92961e-41	5.01525e-87	0.0252747	5.38165e-29	3.41166e-42	6.36358e-43	1	0.131889	2.95676e-06
ALL_304	GSM1203694	BCP-ALL	dic(9;20)	Bone marrow	male	6.87985e-09	1.39089e-35	3.97512e-84	0.00968277	1.52758e-24	7.54775e-33	1.55401e-19	1	0.335679	0.00117053
ALL_327	GSM1203717	BCP-ALL	dic(9;20)	Bone marrow	female	1	1.3802e-39	2.54839e-84	0.971388	5.31749e-27	4.53561e-42	5.00163e-39	1	0.245917	0.732289
ALL_357	GSM1203749	BCP-ALL	dic(9;20)	Bone marrow	female	1	6.34083e-40	2.4934e-87	1	6.06337e-29	5.55432e-40	7.82645e-46	1	0.0636219	2.57245e-09
ALL_379	GSM1203774	BCP-ALL	dic(9;20)	Bone marrow	male	7.69434e-09	2.86091e-39	8.88924e-86	0.0131751	4.46899e-25	2.62078e-24	8.50703e-37	1	0.0200641	1.78824e-11
ALL_387	GSM1203783	BCP-ALL	dic(9;20)	Bone marrow	female	1	7.21609e-30	1.27813e-79	1.13903e-06	1.53031e-25	1.71348e-37	2.27594e-37	1	0.0839207	2.36239e-20
ALL_442	GSM1203841	BCP-ALL	dic(9;20)	Bone marrow	male	7.01331e-09	2.87963e-30	1.27641e-83	0.214934	7.29877e-26	1.38692e-35	8.03583e-25	1	0.26212	1.16821e-10
ALL_452	GSM1203854	BCP-ALL	dic(9;20)	Bone marrow	female	1	1.03259e-33	1.14472e-74	6.66939e-05	9.14116e-28	3.27583e-37	7.00438e-41	1	0.060741	6.91181e-16
ALL_494	GSM1203897	BCP-ALL	dic(9;20)	Bone marrow	female	1	1.35235e-42	1.22376e-87	0.675617	1.78824e-26	2.1761e-40	1.2153e-20	1	0.0660906	0.104023
ALL_537	GSM1203940	BCP-ALL	dic(9;20)	Bone marrow	female	1	8.42346e-41	3.39109e-86	3.60267e-05	3.58003e-25	1.20517e-37	3.49842e-40	1	0.036341	2.98719e-13
ALL_542	GSM1203945	BCP-ALL	dic(9;20)	Bone marrow	female	1	6.5422e-24	1.05377e-71	0.00036813	1.73716e-26	2.57261e-44	4.25226e-44	1	0.0304776	1.74258e-15
ALL_677	GSM1204080	BCP-ALL	dic(9;20)	Bone marrow	female	1	3.64731e-42	6.15059e-86	0.000123115	9.52834e-30	2.08728e-42	1.74216e-43	1	0.170151	2.56264e-20
ALL_680	GSM1204083	BCP-ALL	dic(9;20)	Bone marrow	male	8.43055e-09	1.12344e-40	3.8239e-87	0.798686	9.53509e-26	3.70679e-38	3.62031e-33	1	0.307561	0.000343946
ALL_738	GSM1204142	BCP-ALL	dic(9;20)	Bone marrow	female	1	9.13293e-38	1.00555e-86	0.172973	2.66543e-25	8.01814e-30	4.12356e-42	1	0.100844	2.9369e-12
ALL_75	GSM1203452	BCP-ALL	dic(9;20)	Bone marrow	male	4.75435e-09	1.82241e-22	7.96622e-58	2.65003e-07	3.96382e-28	1.8542e-43	1.78816e-41	0.0229203	0.0171468	8.44792e-25
ALL_338	GSM1203730	BCP-ALL	dic(9;20)	Bone marrow	female	1	0.242997	2.13654e-37	8.1216e-08	1.34805e-27	2.07009e-40	2.84136e-41	1.00463e-12	0.0168209	6.91597e-25
ALL_468	GSM1203871	BCP-ALL	dic(9;20)	Bone marrow	male	5.93579e-09	1.84156e-42	8.46797e-88	0.000946192	5.44873e-24	6.64759e-33	2.35901e-39	5.70578e-16	0.0401955	1.01663e-22
ALL_216	GSM1203602	BCP-ALL	dic(9;20)	Peripheral blood	female	1	5.08691e-05	4.42607e-48	2.71897e-07	4.92509e-26	7.87526e-40	1.41493e-41	2.52968e-16	0.0204223	4.70501e-23
ALL_445	GSM1203845	BCP-ALL	t(9;22)	Bone marrow	male	4.99503e-09	1.25678e-16	7.88211e-83	0.00320371	1.785e-28	2.71716e-43	2.06894e-43	3.40644e-20	0.979437	1.69422e-17
ALL_363	GSM1203756	BCP-ALL	t(9;22)	Bone marrow	male	6.92119e-09	5.2356e-35	6.9815e-83	4.60439e-05	1.06782e-24	2.02909e-44	5.37325e-41	0.999999	0.976812	0.000554804
ALL_505	GSM1203908	BCP-ALL	t(9;22)	Bone marrow	female	1	2.37476e-35	4.02688e-79	2.90689e-06	6.72615e-26	8.70026e-40	3.35184e-30	1	0.97498	1.00044e-16
ALL_620	GSM1204023	BCP-ALL	t(9;22)	Bone marrow	female	1	1.3866e-20	9.26943e-79	0.000440618	1.53468e-28	1.01914e-35	2.31346e-43	5.22791e-20	0.973575	4.53114e-12
ALL_207	GSM1203592	BCP-ALL	t(9;22)	Bone marrow	male	1.31841e-07	4.07573e-15	1.03695e-84	8.3876e-06	1.30176e-22	2.97491e-41	3.95739e-43	9.57088e-13	0.969387	2.17614e-16
ALL_297	GSM1203687	BCP-ALL	t(9;22)	Bone marrow	male	7.89454e-09	9.22228e-35	9.8216e-83	0.606381	7.15207e-22	1.12055e-44	3.33162e-42	1.42345e-15	0.938627	0.0284146
ALL_187	GSM1203570	BCP-ALL	t(9;22)	Bone marrow	female	1	1.90754e-31	1.63886e-86	0.000120018	3.33499e-30	2.01158e-46	1.25129e-44	1.40235e-14	0.933835	2.8019e-12
ALL_531	GSM1203934	BCP-ALL	t(9;22)	Bone marrow	male	5.22553e-09	2.38375e-34	4.30937e-82	2.05864e-06	3.62506e-28	1.66668e-42	6.12149e-38	0.000169583	0.929599	2.87161e-19
ALL_369	GSM1203763	BCP-ALL	t(9;22)	Bone marrow	male	9.33378e-09	4.54007e-35	2.57916e-84	0.869411	1.08363e-25	1.0324e-41	3.48631e-43	2.41104e-23	0.922065	2.19174e-25
ALL_518	GSM1203921	BCP-ALL	t(9;22)	Bone marrow	female	1	6.60832e-31	1.48547e-85	0.00810796	1.99564e-27	3.93039e-44	1.35132e-42	4.62252e-16	0.915627	4.12092e-22
ALL_245	GSM1203633	BCP-ALL	t(9;22)	Bone marrow	male	6.97568e-09	6.59737e-31	1.94251e-82	0.00105065	1.36567e-24	3.69969e-39	4.84564e-39	2.02231e-21	0.872164	2.54927e-17
ALL_81	GSM1203458	BCP-ALL	t(9;22)	Bone marrow	female	1	3.13049e-10	5.84336e-84	1	2.03787e-25	2.78056e-43	1.04644e-39	9.79983e-19	0.839158	1.01449e-10
ALL_667	GSM1204070	BCP-ALL	t(9;22)	Bone marrow	male	5.87716e-09	2.31344e-27	9.41347e-85	1.77644e-06	2.532e-27	1.09171e-38	2.6687e-44	2.85732e-19	0.769622	9.46673e-27
ALL_702	GSM1204106	BCP-ALL	t(9;22)	Bone marrow	male	8.43612e-09	1.36041e-32	7.39435e-83	0.0811794	4.18524e-27	8.9695e-39	9.53107e-45	1.96925e-21	0.521875	1.71005e-20
ALL_303	GSM1203693	BCP-ALL	t(9;22)	Bone marrow	male	6.52688e-09	8.25612e-32	4.68122e-88	1.11534e-05	1.06788e-24	1.56455e-42	4.78725e-32	1.12507e-14	0.32313	8.51046e-14
ALL_7	GSM1203380	BCP-ALL	t(9;22)	Bone marrow	female	1	1.39967e-33	1.25708e-85	0.00137818	1.00834e-22	2.656e-44	9.56565e-30	2.08426e-14	0.284516	1.07765e-21
ALL_168	GSM1203551	BCP-ALL	t(9;22)	Peripheral blood	male	6.98086e-09	4.9146e-21	4.00587e-60	6.82679e-05	6.47093e-30	7.87078e-37	1.33532e-43	2.00985e-26	0.146134	4.77957e-25
ALL_544	GSM1203947	BCP-ALL	t(9;22)	Bone marrow	male	9.00652e-09	1.96808e-09	1.81497e-62	7.78387e-06	9.36021e-29	4.11822e-32	7.76446e-47	1.02272e-27	0.0631415	2.52372e-27
ALL_402	GSM1203798	BCP-ALL	t(9;22)	Bone marrow	male	7.57399e-09	8.1316e-40	6.50033e-87	6.41731e-05	5.34828e-29	9.68759e-29	1.542e-46	3.79617e-24	0.0488412	9.76819e-27
ALL_317	GSM1203707	BCP-ALL	iAMP21	Bone marrow	male	4.88289e-09	1.16022e-43	5.26687e-88	0.99687	3.17059e-07	8.93087e-43	9.17463e-46	8.44609e-10	0.0311912	1
ALL_324	GSM1203714	BCP-ALL	iAMP21	Bone marrow	male	5.60222e-09	7.24252e-42	2.0478e-87	1	6.70941e-20	9.75481e-47	5.30123e-42	0.199345	0.116784	1
ALL_372	GSM1203766	BCP-ALL	iAMP21	Bone marrow	male	7.76832e-09	6.54266e-41	7.72256e-88	0.999998	5.03013e-25	1.08428e-46	4.80222e-13	0.864389	0.264158	1
ALL_489	GSM1203892	BCP-ALL	iAMP21	Bone marrow	male	6.61465e-09	1.55696e-38	2.76434e-86	0.999887	5.22857e-25	2.02028e-45	6.70225e-39	1.70812e-06	0.613502	1
ALL_532	GSM1203935	BCP-ALL	iAMP21	Bone marrow	male	5.88035e-09	1.3371e-41	1.00152e-87	0.999989	4.50216e-23	1.0201e-41	4.58103e-32	1.23968e-11	0.116742	1
ALL_564	GSM1203967	BCP-ALL	iAMP21	Bone marrow	male	3.59322e-09	2.54594e-29	2.6258e-87	1	4.42809e-26	1.05603e-44	4.20179e-45	5.2815e-16	0.376142	1
ALL_735	GSM1204139	BCP-ALL	iAMP21	Bone marrow	male	8.25929e-09	2.12445e-40	8.88287e-87	0.99796	1	1.71221e-44	1.92445e-38	0.00210133	0.0971985	1
ALL_365	GSM1203758	BCP-ALL	iAMP21	Bone marrow	female	1	1.82099e-39	1.10334e-85	1	1.07514e-27	9.73089e-41	2.50703e-42	4.02053e-20	0.188824	1
a) sex as determined by methylation classification. 1= female, 0=male

## Sheet: Table S2 Consensus CpG sites
Nordlund et al.
Supplementary Table S2: Consensus CpG sites
Subtype	TargetID	Chromosomea	Coordinatea	Gene nameb	Gene Regionb	CpG Island regionb	Previous reports of aberrant DNA methylation or gene expressionc	Mean Beta value		Median Beta value		Methylation direction
								Subtype	Non-Subtype	Subtype	Non-Subtype
T-ALL	cg14989202	1	9714843	C1orf200;PIK3CD	TSS200;5'UTR	Shore	1	0.866286	0.0782491	0.922566	0.0424465	HYPER
T-ALL	cg00004667	1	16292746	ZBTB17	5'UTR	Open sea		0.870177	0.0384866	0.917621	0.0203735	HYPER
T-ALL	cg22340807	1	61378118	NFIA*	Intergenic	Open sea		0.927208	0.13562	0.950865	0.0360329	HYPER
T-ALL	cg10516886	1	111415232	CD53	TSS1500;5'UTR	Open sea		0.840503	0.104652	0.865715	0.0439197	HYPER
T-ALL	cg00221794	2	20776620	HS1BP3*	Intergenic	Open sea		0.880811	0.101326	0.903891	0.0543148	HYPER
T-ALL	cg07116972	3	32463713	CMTM7	OtherBody;OtherBody	Open sea	1	0.856494	0.0679562	0.891385	0.0276008	HYPER
T-ALL	cg11619961	5	149792840	CD74	TSS1500	Open sea	1	0.837258	0.0358742	0.909659	0.0236094	HYPER
T-ALL	cg03125341	6	157882207	ZDHHC14	Intron	Open sea		0.879618	0.0851166	0.915303	0.0288846	HYPER
T-ALL	cg04690998	7	2339777	SNX8	Intron	Open sea		0.877816	0.0486053	0.936732	0.016572	HYPER
T-ALL	cg12753009	8	129061665	PVT1	OtherBody	Open sea		0.892225	0.0736966	0.931258	0.0348501	HYPER
T-ALL	cg05049335	11	66103889	RIN1	1stExon;5'UTR	Shore		0.858828	0.0783072	0.894543	0.0409017	HYPER
T-ALL	cg14973892	13	46944143	C13orf18	OtherBody	Open sea		0.90393	0.117995	0.934211	0.0555555	HYPER
T-ALL	cg05941027	17	61774174	LIMD2	3'UTR	Shelf		0.848492	0.102045	0.889383	0.0391443	HYPER
T-ALL	cg24667756	17	78698822	RPTOR	Intron	Shelf		0.948016	0.181497	0.958941	0.0321611	HYPER
HeH	cg17328472	1	4712764		Intergenic	Shore		0.680256	0.167994	0.718482	0.0817376	HYPER
HeH	cg19255608	1	153581655	S100A16	5'UTR	Open sea		0.285684	0.815423	0.184596	0.926454	HYPO
HeH	cg04990202	1	153581750	S100A16	5'UTR	Open sea		0.237558	0.769793	0.143332	0.890705	HYPO
HeH	cg18107006	2	38831166	HNRPLL	TSS1500	Shore		0.231592	0.762292	0.122768	0.879035	HYPO
HeH	cg24467190	2	220148153	DNAJB2	OtherExon	Shelf		0.269604	0.828306	0.183469	0.916269	HYPO
HeH	cg04858987	3	15359338	SH3BP5	Intron;5'UTR	Open sea		0.3219	0.872812	0.192691	0.961031	HYPO
HeH	cg03148927	3	45558093	LARS2	Intron	Open sea		0.209129	0.735828	0.133383	0.893354	HYPO
HeH	cg18032217	4	3298514	RGS12*	Intergenic	Shelf		0.317737	0.801545	0.268351	0.869186	HYPO
HeH	cg05065948	4	26275089	RBPJ*	Intergenic	Open sea		0.145298	0.686552	0.0712587	0.786351	HYPO
HeH	cg17512904	4	101107472	DDIT4L	3'UTR	Shelf	1,2	0.39031	0.897317	0.368269	0.955074	HYPO
HeH	cg14792180	5	10632056	ANKRD33B	Intron	Open sea		0.147066	0.660053	0.0770453	0.7705	HYPO
HeH	cg12975597	6	22897079	RP1-209A6.1*	Intergenic	Open sea		0.269024	0.794615	0.209981	0.897948	HYPO
HeH	cg20344925	6	32078127	TNXB	TSS1500	Open sea	3	0.263265	0.742292	0.234765	0.795005	HYPO
HeH	cg17832639	6	32078133	TNXB	TSS1500	Open sea	3	0.249443	0.803651	0.20104	0.886484	HYPO
HeH	cg18463686	7	141646690	CLEC5A	5'UTR;1stExon	Open sea		0.26072	0.758779	0.173202	0.867485	HYPO
HeH	cg19598189	8	79513961	PKIA	Intron	Open sea	1	0.2955	0.780917	0.25653	0.851746	HYPO
HeH	cg11006453	8	141599185	EIF2C2	Intron	Open sea		0.171823	0.686992	0.123778	0.849529	HYPO
HeH	cg02522367	9	139640325	LCN6	OtherBody	Shore		0.245854	0.829965	0.116626	0.957729	HYPO
HeH	cg14205519	9	139925750	C9orf139;FUT7	5'UTR;OtherExon	Island		0.374133	0.862405	0.343708	0.940037	HYPO
HeH	cg03630596	9	139925856	C9orf139;FUT7	5'UTR;OtherExon	Island		0.290411	0.813532	0.22375	0.898844	HYPO
HeH	cg14871313	10	7139026	RP11-393K12.2*	Intergenic	Open sea		0.387506	0.907053	0.281309	0.951633	HYPO
HeH	cg26841425	10	45958771	MARCH8	Intron	Open sea		0.344101	0.82797	0.30619	0.910717	HYPO
HeH	cg15009331	10	80502431		Intergenic	Open sea		0.299119	0.847074	0.227588	0.916585	HYPO
HeH	cg26239850	11	44977160		Intergenic	Shore		0.256216	0.775475	0.211848	0.864551	HYPO
HeH	cg14353201	11	67448395	ALDH3B2	5'UTR	Open sea		0.231039	0.76044	0.140857	0.839026	HYPO
HeH	cg26298914	14	68798365	RAD51L1	OtherBody	Open sea		0.294697	0.801495	0.234671	0.922063	HYPO
HeH	cg16522484	14	95942049	SYNE3	1stExon	Open sea		0.248395	0.805579	0.17914	0.87458	HYPO
HeH	cg07843576	16	85881375		Intergenic	Shelf		0.262426	0.755397	0.19265	0.831146	HYPO
HeH	cg22787468	17	27309113	SEZ6	Intron	Shelf		0.210852	0.814655	0.113236	0.900045	HYPO
HeH	cg24938761	19	2091406	MOBKL2A	5'UTR	Shelf		0.227645	0.705029	0.140863	0.814921	HYPO
HeH	cg18102633	19	17487776	PLVAP	1stExon	Shore		0.412213	0.924208	0.349527	0.967199	HYPO
HeH	cg06745684	21	37949239	CLDN14	TSS1500	Open sea		0.376213	0.844328	0.336814	0.900957	HYPO
HeH	cg00546897	21	45232232	LOC284837	OtherBody	Open sea		0.176912	0.652156	0.112011	0.774874	HYPO
HeH	cg24968629	22	46770644	CELSR1	Intron	Island		0.172843	0.823895	0.095249	0.935598	HYPO
t(12;21)	cg06376426	1	24648203	GRHL3	TSS1500;OtherBody	Island		0.657494	0.126853	0.660833	0.0602566	HYPER
t(12;21)	cg26341453	1	28593732	SESN2	OtherBody	Open sea	1,2	0.233694	0.864367	0.190794	0.935691	HYPO
t(12;21)	cg02819921	2	11607488	E2F6	TSS1500	Shore		0.136967	0.796103	0.0961434	0.894933	HYPO
t(12;21)	cg05929192	2	97192266	RP11-363D14.1*	Intergenic	Shore		0.299228	0.872847	0.241501	0.933582	HYPO
t(12;21)	cg18948877	2	242904738	AC131097.3*	Intergenic	Open sea		0.166004	0.870284	0.12676	0.954627	HYPO
t(12;21)	cg25266281	2	242904768	AC131097.3*	Intergenic	Open sea		0.17064	0.881487	0.132244	0.961419	HYPO
t(12;21)	cg19093782	2	242904793	AC131097.3*	Intergenic	Open sea		0.175209	0.908207	0.108289	0.968358	HYPO
t(12;21)	cg26688993	3	39235001	XIRP1	TSS1500	Open sea		0.334407	0.898823	0.307555	0.947863	HYPO
t(12;21)	cg11176525	3	45003829	ZDHHC3	5'UTR	Open sea		0.246003	0.890649	0.154033	0.970155	HYPO
t(12;21)	cg03195147	3	75441804	RP11-803B1.2*	Intergenic	Shelf		0.267911	0.887054	0.152596	0.950128	HYPO
t(12;21)	cg06273125	3	113249814	SIDT1	TSS1500	Shore		0.187021	0.922062	0.117902	0.968548	HYPO
t(12;21)	cg11423909	3	126010451	RP11-71E19.2*	Intergenic	Shelf		0.263074	0.842066	0.221218	0.911974	HYPO
t(12;21)	cg13690063	4	40921171	APBB2	Intron;OtherBody	Open sea	1	0.237524	0.913042	0.176471	0.966647	HYPO
t(12;21)	cg26872053	5	61702651	KIF2A	Intergenic	Shelf		0.25178	0.890797	0.204165	0.940536	HYPO
t(12;21)	cg25980539	5	123090970		Intergenic	Open sea		0.175442	0.869952	0.116606	0.959641	HYPO
t(12;21)	cg00593243	5	172196153	DUSP1	Intron	Shore		0.169368	0.815054	0.110724	0.963453	HYPO
t(12;21)	cg10141174	6	4482883	RP11-274H24.1*	Intergenic	Open sea		0.212351	0.873961	0.164636	0.92157	HYPO
t(12;21)	cg09394681	6	4482990	RP11-274H24.1*	Intergenic	Open sea		0.401637	0.934259	0.409298	0.979253	HYPO
t(12;21)	cg19937878	6	13296149	TBC1D7*	Intergenic	Open sea		0.223694	0.845162	0.178827	0.938677	HYPO
t(12;21)	cg24401489	6	28859583	ZNF90P2*	Intergenic	Shelf		0.298415	0.879161	0.237334	0.916176	HYPO
t(12;21)	cg08829140	7	101559608	CUX1	Intron	Island		0.349363	0.941311	0.304203	0.990408	HYPO
t(12;21)	cg05423712	8	605100	ERICH1*	Intergenic	Open sea		0.368505	0.961777	0.319352	0.990829	HYPO
t(12;21)	cg14325952	8	605423	ERICH1*	Intergenic	Open sea		0.327599	0.928099	0.278881	0.957946	HYPO
t(12;21)	cg15982952	8	1054048	ERICH1-AS1*	Intergenic	Shore		0.245176	0.916264	0.181832	0.972739	HYPO
t(12;21)	cg16340152	8	81789991	ZNF704*	Intergenic	Shelf		0.298675	0.907924	0.249485	0.95634	HYPO
t(12;21)	cg12868887	11	70244470	CTTN	TSS200	Island		0.599501	0.0274026	0.614611	0.00571179	HYPER
t(12;21)	cg07864647	13	98959770	FARP1	Intron	Open sea	1,2	0.231455	0.892134	0.176446	0.967339	HYPO
t(12;21)	cg22261669	13	98959799	FARP1	Intron	Open sea	1,2	0.277659	0.898335	0.24656	0.963845	HYPO
t(12;21)	cg27369325	13	98962075	FARP1	Intron	Open sea	1,2	0.290016	0.903233	0.268892	0.975892	HYPO
t(12;21)	cg06756473	16	69386847	TMED6	TSS1500	Open sea	1,2	0.258972	0.883753	0.169964	0.957536	HYPO
t(12;21)	cg09774204	16	88993645	CBFA2T3	5'UTR;Intron	Shore	1,2	0.308893	0.873338	0.287303	0.932553	HYPO
t(12;21)	cg01712159	16	88994740	CBFA2T3	5'UTR;Intron	Shore	1,2,4	0.316151	0.93552	0.29167	0.967102	HYPO
t(12;21)	cg11339718	16	89000225	CBFA2T3	5'UTR;Intron	Island	1,2	0.287242	0.934728	0.231583	0.963165	HYPO
t(12;21)	cg08125539	17	47079959	IGF2BP1	Intron;Intron	Shelf	1,2	0.162824	0.826018	0.102581	0.919659	HYPO
t(12;21)	cg07854959	17	47093489	IGF2BP1	Intron;Intron	Shore	1,2	0.233097	0.868404	0.184563	0.935826	HYPO
t(12;21)	cg17838697	17	63624567	AXIN2*	Intergenic	Open sea	1,2	0.213956	0.87425	0.132139	0.945652	HYPO
t(12;21)	cg10450692	17	63624619	AXIN2*	Intergenic	Open sea	1,2	0.177233	0.832723	0.105732	0.910156	HYPO
t(12;21)	cg06891858	18	19323333	MIB1	Intron	Shore	1,2	0.3257	0.938982	0.263205	0.969476	HYPO
t(12;21)	cg18638389	18	19324759	MIB1	Intron	Shelf	1,2	0.298019	0.947474	0.217175	0.978299	HYPO
t(12;21)	cg14631834	18	28623040	DSC3	TSS1500	Island	2,3,4	0.140554	0.637159	0.0247228	0.774495	HYPO
t(12;21)	cg17317266	19	11495261	EPOR	TSS1500	Shore	1,4,5	0.298874	0.872662	0.26146	0.931997	HYPO
t(12;21)	cg02939078	20	61489595	TCFL5	Intron	Shelf	1,2,4,5	0.181547	0.852934	0.124279	0.951595	HYPO
11q23/MLL	cg16068833	1	26644515	UBXN11;CD52	5'UTR;1stExon	Open sea	1	0.712029	0.0780214	0.849252	0.0334361	HYPER
11q23/MLL	cg01235983	1	32669150	CCDC28B	OtherBody	Shore		0.245352	0.91904	0.12458	0.94025	HYPO
11q23/MLL	cg16104276	1	44880317	RNF220	OtherBody	Shelf		0.184922	0.915713	0.152486	0.9594	HYPO
11q23/MLL	cg07232063	1	86953050	CLCA1	Intron	Open sea		0.179356	0.873836	0.110084	0.929981	HYPO
11q23/MLL	cg12510999	2	28022223	RBKS	OtherBody	Open sea	1	0.363478	0.942101	0.222987	0.962957	HYPO
11q23/MLL	cg19672145	2	65571891	SPRED2	OtherExon;OtherBody	Open sea		0.277249	0.945757	0.17538	0.970518	HYPO
11q23/MLL	cg07588875	2	65571948	SPRED2	OtherExon;OtherBody	Open sea		0.200701	0.840955	0.128375	0.872706	HYPO
11q23/MLL	cg25095518	2	98329337	ZAP70	TSS1500	Open sea		0.716909	0.117262	0.813779	0.0414192	HYPER
11q23/MLL	cg20201971	2	145284259	ZEB2;ZEB2-AS*	Intergenic	Shore	6,7	0.242042	0.941592	0.174608	0.961103	HYPO
11q23/MLL	cg16291750	3	18003561	TBC1D5;LOC339862*	Intergenic	Open sea		0.247382	0.91499	0.129716	0.946626	HYPO
11q23/MLL	cg23653058	3	18004012	TBC1D5;LOC339862*	Intergenic	Open sea		0.249608	0.931025	0.118798	0.948032	HYPO
11q23/MLL	cg21664636	3	70432664		Intergenic	Open sea		0.25547	0.90094	0.122869	0.944674	HYPO
11q23/MLL	cg11815811	3	151952874	MBNL1*	Intergenic	Open sea	5	0.236762	0.927396	0.14866	0.95333	HYPO
11q23/MLL	cg17185710	3	151984822	MBNL1;LOC401093	TSS1500;OtherBody	Shore		0.104904	0.866387	0.0899625	0.925992	HYPO
11q23/MLL	cg25446191	3	170077545	SKIL	5'UTR;1stExon	Shore		0.350182	0.920212	0.207778	0.959942	HYPO
11q23/MLL	cg19213703	3	177554561	RP11-91K9.1;FLJ31690*	Intergenic	Open sea		0.362961	0.93691	0.194162	0.958509	HYPO
11q23/MLL	cg02091808	5	67780261		Intergenic	Open sea		0.230019	0.87547	0.177903	0.940462	HYPO
11q23/MLL	cg23530586	5	99931437	FAM174A*	Intergenic	Open sea		0.313788	0.927151	0.147494	0.949034	HYPO
11q23/MLL	cg08369079	6	106551623	PRDM1	Intron;OtherBody	Open sea		0.869793	0.0491634	0.92725	0.0242804	HYPER
11q23/MLL	cg13598109	9	82278827	TLE4	Intron	Open sea		0.245613	0.917375	0.125428	0.961188	HYPO
11q23/MLL	cg06680852	10	22722951	SPAG6*	Intergenic	Shelf		0.329446	0.878558	0.177669	0.944563	HYPO
11q23/MLL	cg13027206	14	91866325	CCDC88C	Intron	Open sea	1	0.767745	0.107291	0.851074	0.0581107	HYPER
11q23/MLL	cg23304605	14	91866373	CCDC88C	Intron	Open sea	1	0.68777	0.0470545	0.828504	0.0265594	HYPER
11q23/MLL	cg10006817	15	33162876	FMN1	Intron	Open sea		0.272243	0.915299	0.217308	0.958121	HYPO
11q23/MLL	cg02119938	15	78505051	ACSBG1	Intron	Open sea		0.346751	0.922908	0.23564	0.963429	HYPO
11q23/MLL	cg21850879	17	29621943	NF1;OMG;NF1	Intron;3'UTR	Open sea		0.202903	0.852355	0.0731938	0.947793	HYPO
11q23/MLL	cg01135464	17	48971001	TOB1-AS1*	Intergenic	Open sea		0.385593	0.973445	0.18177	0.980424	HYPO
11q23/MLL	cg22898082	19	11074428	SMARCA4	5'UTR	Shelf		0.878229	0.209094	0.933248	0.0902349	HYPER
t(1;19)	cg01743020	2	1886086	MYT1L	Intron	Open sea		0.281875	0.950606	0.219059	0.984811	HYPO
t(1;19)	cg09927251	2	1886105	MYT1L	Intron	Open sea		0.328088	0.925925	0.314946	0.957745	HYPO
t(1;19)	cg10208934	2	27805334	ZNF512;C2orf16	TSS1500;1stExon	Shore		0.235493	0.927507	0.187324	0.95447	HYPO
t(1;19)	cg06164804	2	240044389	HDAC4	Intron	Shore		0.193047	0.881937	0.138081	0.914849	HYPO
t(1;19)	cg03544453	3	124769499	HEG1	Intron	Open sea	1	0.196034	0.927749	0.130575	0.968375	HYPO
t(1;19)	cg12183594	7	148802155	ZNF425	OtherExon	Shore		0.333857	0.980852	0.30223	0.987732	HYPO
t(1;19)	cg26992245	8	29848579		Intergenic	Open sea		0.188327	0.913995	0.088982	0.947139	HYPO
t(1;19)	cg13913654	9	137650095	COL5A1	OtherExon	Open sea		0.193816	0.92037	0.121802	0.967721	HYPO
t(1;19)	cg17215117	10	28571848		TSS1500	Open sea		0.263373	0.928203	0.251995	0.956427	HYPO
t(1;19)	cg20839554	11	1012937		3'UTR	Shelf		0.211996	0.906267	0.126146	0.953467	HYPO
t(1;19)	cg15172966	12	32590145	FGD4*	Intergenic	Open sea		0.19666	0.950592	0.118808	0.969822	HYPO
t(1;19)	cg04471935	12	131518518	GPR133	OtherBody	Shore	1	0.265863	0.959387	0.175768	0.981761	HYPO
t(1;19)	cg24215635	13	30074671	MTUS2	Intron	Shelf		0.150517	0.897327	0.0917185	0.964115	HYPO
t(1;19)	cg27322699	14	96369800	LINC00617*	Intergenic	Open sea		0.230974	0.931786	0.223469	0.96513	HYPO
t(1;19)	cg16391792	15	58723657	LIPC	TSS1500	Open sea		0.186479	0.947586	0.120048	0.964266	HYPO
t(1;19)	cg00151732	16	570188	RAB11FIP3	OtherExon	Open sea		0.325309	0.909301	0.301747	0.931273	HYPO
t(1;19)	cg21461308	16	87754019	KLHDC4	Intron	Island		0.15084	0.94867	0.0840066	0.975289	HYPO
t(1;19)	cg00782772	16	87754076	KLHDC4	Intron	Island		0.190641	0.952976	0.104422	0.983468	HYPO
t(1;19)	cg07373578	17	55993519	CUEDC1*	Intergenic	Open sea		0.172502	0.904489	0.0936971	0.954021	HYPO
t(1;19)	cg24133771	17	80769004	TBCD	Intron	Shelf		0.143734	0.909723	0.0679141	0.969329	HYPO
t(1;19)	cg05447556	22	38377633	SOX10	Intron	Shore		0.288374	0.883535	0.23386	0.911986	HYPO
dic(9;20)	cg07030052	1	162531143	UAP1	TSS200	Island	1	0.554023	0.0594521	0.636609	0.0227111	HYPER
dic(9;20)	cg13471915	1	162531167	UAP1	TSS200	Island	1	0.606085	0.0585555	0.742824	0.0204307	HYPER
dic(9;20)	cg27409012	1	162531173	UAP1	TSS200	Island	1	0.567797	0.0446485	0.674403	0.0104737	HYPER
dic(9;20)	cg15103675	1	162531519	UAP1	5'UTR;1stExon	Island	1	0.4959	0.0321761	0.534247	0.000342013	HYPER
dic(9;20)	cg17105358	1	162531703	UAP1	5'UTR	Island	1	0.58709	0.0692837	0.650817	0.0302045	HYPER
dic(9;20)	cg09030113	1	162531726	UAP1	5'UTR	Island	1	0.597673	0.0732401	0.625073	0.0335933	HYPER
dic(9;20)	cg13130398	1	174844397	RABGAP1L	TSS1500;Intron	Open sea		0.394492	0.895094	0.326995	0.955598	HYPO
dic(9;20)	cg00528052	1	202777295	KDM5B	1stExon	Island	1	0.479849	0.0527855	0.494541	0.0224475	HYPER
dic(9;20)	cg08787698	2	9172228		Intergenic	Open sea		0.41169	0.887164	0.309866	0.9607	HYPO
dic(9;20)	cg10659480	3	34055800		Intergenic	Open sea		0.292262	0.821743	0.194351	0.942242	HYPO
dic(9;20)	cg22043118	5	114915630	TMED7-TICAM2;TICAM2	3'UTR	Open sea		0.302032	0.820611	0.225398	0.932984	HYPO
dic(9;20)	cg06217314	6	28543693	SCAND3	OtherBody	Open sea		0.333516	0.842264	0.198983	0.940198	HYPO
dic(9;20)	cg04919234	6	99392478	FBXL4	5'UTR	Shelf		0.48092	0.923533	0.414388	0.956162	HYPO
dic(9;20)	cg16493584	6	130544832	SAMD3	TSS1500	Open sea		0.200936	0.748257	0.135564	0.87278	HYPO
dic(9;20)	cg18745913	6	147524841	STXBP5	TSS1500	Shore		0.720602	0.18781	0.743997	0.0367799	HYPER
dic(9;20)	cg22718914	6	147525462	STXBP5	TSS200	Island		0.710453	0.187726	0.74425	0.0615551	HYPER
dic(9;20)	cg05360265	6	147525477	STXBP5	TSS200	Island		0.690404	0.186532	0.717893	0.0618406	HYPER
dic(9;20)	cg21546532	7	86084870		Intergenic	Open sea		0.315158	0.845124	0.176319	0.932109	HYPO
dic(9;20)	cg18075666	7	134550430	CALD1	5'UTR	Open sea		0.295266	0.806358	0.216264	0.887344	HYPO
dic(9;20)	cg09733864	7	158809018	LOC154822	OtherBody	Open sea		0.424514	0.897656	0.314733	0.959064	HYPO
dic(9;20)	cg24182468	7	158828603	VIPR2	Intron	Open sea		0.355283	0.833895	0.209772	0.936178	HYPO
dic(9;20)	cg06563229	7	158886098	VIPR2	Intron	Shore		0.257589	0.748794	0.143409	0.844032	HYPO
dic(9;20)	cg04265603	7	158886120	VIPR2	Intron	Shore		0.295921	0.793297	0.170076	0.903273	HYPO
dic(9;20)	cg09882283	7	158886269	VIPR2	Intron	Shore		0.250026	0.81717	0.138277	0.940121	HYPO
dic(9;20)	cg10450897	8	106605031	ZFPM2	Intron	Open sea		0.383089	0.855928	0.253088	0.936152	HYPO
dic(9;20)	cg20401521	9	90112711	DAPK1	TSS200	Island	1	0.502968	0.0681102	0.587575	0.00703283	HYPER
dic(9;20)	cg20620783	11	7870238	OR5E1P	TSS1500	Open sea		0.335991	0.842361	0.161088	0.948146	HYPO
dic(9;20)	cg20949700	11	20044468	NAV2	OtherBody;Intron;TSS200	Open sea	1	0.32397	0.828008	0.21883	0.94799	HYPO
dic(9;20)	cg23325997	12	10150905	CLEC1B	OtherExon;Intron	Open sea		0.474818	0.892192	0.482049	0.929582	HYPO
dic(9;20)	cg17344080	12	93101181	C12orf74	Intron	Open sea		0.400638	0.88378	0.285701	0.94724	HYPO
dic(9;20)	cg25650964	13	33544014		Intergenic	Open sea		0.318705	0.785647	0.227751	0.882117	HYPO
dic(9;20)	cg00527307	13	34208894	STARD13*	Intergenic	Open sea		0.316244	0.832436	0.259075	0.923798	HYPO
dic(9;20)	cg13165992	15	57405443	TCF12	OtherBody;Intron	Open sea		0.423927	0.884652	0.310598	0.95577	HYPO
dic(9;20)	cg03045067	16	72819254	ZFHX3	3'UTR	Shore		0.334496	0.867773	0.227491	0.967356	HYPO
dic(9;20)	cg02973693	16	73085092	ZFHX3	5'UTR	Shelf		0.344846	0.898192	0.196011	0.971573	HYPO
dic(9;20)	cg06645120	16	89888817	SPIRE2*	Intergenic	Open sea		0.459259	0.90724	0.390626	0.973777	HYPO
dic(9;20)	cg00974761	17	33866073	SLFN12L	TSS1500	Open sea		0.314312	0.825543	0.153771	0.928738	HYPO
t(9;22)	cg20463261	1	12073445	MFN2	3'UTR	Open sea		0.521754	0.936043	0.50519	0.976162	HYPO
t(9;22)	cg17273183	1	214422386		Intergenic	Open sea		0.449897	0.867849	0.358378	0.916271	HYPO
t(9;22)	cg10716356	1	214785523	CENPF	5'UTR	Shelf	1	0.275924	0.839449	0.192516	0.909744	HYPO
t(9;22)	cg09479286	2	169659182	NOSTRIN	5'UTR;1stExon;OtherExon	Open sea		0.216046	0.662504	0.110894	0.760709	HYPO
t(9;22)	cg05691004	2	201170426	SPATS2L	TSS200;TSS1500	Shore	1,2	0.458485	0.901041	0.386774	0.959414	HYPO
t(9;22)	cg18110822	3	4459358	SUMF1	Intron	Open sea		0.355645	0.836263	0.246017	0.956871	HYPO
t(9;22)	cg14329285	3	8911424	RAD18*	Intergenic	Open sea		0.364031	0.841175	0.266527	0.933314	HYPO
t(9;22)	cg10753966	3	55556197	ERC2	3'UTR	Open sea		0.694055	0.238103	0.66717	0.105769	HYPER
t(9;22)	cg19841237	4	110226500	AC004051.2*	Intergenic	Shelf		0.299019	0.789978	0.209906	0.903061	HYPO
t(9;22)	cg13217373	6	167275395	RPS6KA2	Intron	Shore		0.304767	0.817173	0.160668	0.902149	HYPO
t(9;22)	cg14284257	7	95060347	PON2	Intron	Shelf	2,4	0.422578	0.83607	0.332341	0.921747	HYPO
t(9;22)	cg11538410	8	142141455	DENND3	5'UTR	Shelf		0.453273	0.879532	0.350995	0.938406	HYPO
t(9;22)	cg22457637	8	142142872	DENND3	5'UTR	Shelf		0.431176	0.843832	0.386425	0.914357	HYPO
t(9;22)	cg01136942	9	124060155	GSN	5'UTR	Shore		0.371204	0.795934	0.233134	0.888794	HYPO
t(9;22)	cg19925755	10	104915551	NT5C2	Intron	Open sea		0.482767	0.895448	0.349358	0.955631	HYPO
t(9;22)	cg23186952	11	58384274	ZFP91;ZFP91-CNTF	OtherBody	Open sea		0.334428	0.872943	0.160857	0.967083	HYPO
t(9;22)	cg27181148	12	45819307	ANO6	OtherBody;Intron	Open sea		0.545594	0.950063	0.534906	0.96995	HYPO
t(9;22)	cg21359950	12	94083470	CRADD	Intron	Open sea	2	0.384158	0.878214	0.332934	0.945235	HYPO
t(9;22)	cg04910149	12	118502338	VSIG10	3'UTR	Shelf		0.236726	0.788482	0.174589	0.937925	HYPO
t(9;22)	cg22584911	15	52176689	TMOD3	Intron	Open sea		0.358041	0.897058	0.194545	0.967112	HYPO
t(9;22)	cg15799109	15	67418428	SMAD3	Intron;5'UTR	Open sea	1	0.483648	0.915872	0.197257	0.966209	HYPO
t(9;22)	cg05955831	15	77568977	SGK269	5'UTR	Open sea		0.301677	0.822353	0.235357	0.925623	HYPO
t(9;22)	cg11441617	19	54646104	CNOT3	5'UTR	Shelf		0.512343	0.889786	0.414933	0.967768	HYPO
iAMP21	cg16176095	1	3289798	PRDM16	OtherBody;OtherBody	Open sea		0.155287	0.818127	0.130621	0.899147	HYPO
iAMP21	cg11214962	1	161280287	MPZ	TSS1500	Shelf		0.135807	0.892574	0.0994806	0.952627	HYPO
iAMP21	cg03001048	1	162136713	NOS1AP	Intron;Intron	Open sea		0.0885361	0.867409	0.0627731	0.935788	HYPO
iAMP21	cg12210305	2	85876314	USP39	3'UTR	Open sea		0.237183	0.917238	0.159295	0.960359	HYPO
iAMP21	cg00507830	2	103233733	SLC9A2*	Intergenic	Shore		0.0755516	0.881755	0.0757267	0.959276	HYPO
iAMP21	cg20719675	2	175628051	CHRNA1	Intron;Intron	Open sea		0.259327	0.883001	0.192632	0.944264	HYPO
iAMP21	cg09719124	3	8570902	LMCD1	Intron	Open sea		0.0385858	0.856055	0.0360382	0.960933	HYPO
iAMP21	cg17937365	5	134608044	CTC-203F4.1;LOC100996485*	Intergenic	Open sea		0.315889	0.931172	0.212192	0.976031	HYPO
iAMP21	cg09345868	6	130537970	SAMD3	5'UTR;TSS1500	Open sea		0.151172	0.853667	0.0808149	0.945994	HYPO
iAMP21	cg08202165	6	149744830		Intergenic	Open sea		0.0722453	0.806393	0.0547398	0.905866	HYPO
iAMP21	cg14018454	9	16310537		Intergenic	Open sea		0.14181	0.832556	0.0713105	0.906773	HYPO
iAMP21	cg21389456	10	675937	DIP2C	Intron	Shelf		0.0557169	0.811251	0.0619143	0.927353	HYPO
iAMP21	cg05982345	11	48191068	PTPRJ	3'UTR	Open sea		0.163665	0.875118	0.105568	0.934938	HYPO
iAMP21	cg08522443	12	118312558	KSR2	OtherBody	Open sea		0.170546	0.90089	0.111792	0.955064	HYPO
iAMP21	cg00401429	13	53771411		Intergenic	Shelf		0.0752763	0.860373	0.0659444	0.948792	HYPO
iAMP21	cg22012299	13	102360643	ITGBL1	Intron	Open sea		0.208963	0.909951	0.0911282	0.95457	HYPO
reference	cg16987305	1	65991596	LEPR	5'UTR	Island		0.0651565	0.828974	0.0195207	0.864849	HYPO
reference	cg22797031	1	170630070		Intergenic	Shore		0.0833449	0.858641	0.0361553	0.912884	HYPO
reference	cg04021856	2	150187489	LYPD6	5'UTR	Island		0.0877566	0.86979	0.0482047	0.939381	HYPO
reference	cg24980653	4	1399235	NKX1-1*	Intergenic	Island		0.147847	0.860713	0.0773381	0.899582	HYPO
reference	cg10380328	4	188953126		Intergenic	Open sea		0.138865	0.878067	0.061438	0.926643	HYPO
reference	cg09088988	5	146614298		TSS1500	Island		0.0983484	0.82195	0.0273123	0.857537	HYPO
reference	cg11549265	6	26988177	LOC100270746;C6orf41	TSS200;OtherBody	Shore		0.0312983	0.834275	0.017447	0.895953	HYPO
reference	cg26675876	8	11059176	XKR6	TSS1500	Island		0.05601	0.809643	0.0561685	0.886833	HYPO
reference	cg14745270	8	110703888	GOLSYN	1stExon;5'UTR	Island		0.0904025	0.819971	0.0419378	0.854813	HYPO
reference	cg17677490	10	118608138	HSPA12A*	Intergenic	Shore		0.0850493	0.829539	0.0588852	0.905917	HYPO
reference	cg26115633	10	129535893	FOXI2	1stExon	Island		0.150975	0.856873	0.0749574	0.889193	HYPO
reference	cg19849428	11	40314978	LRRC4C;LRRC4C	5'UTR;1stExon	Open sea		0.117544	0.859756	0.0494334	0.902964	HYPO
reference	cg20809378	11	43569555		Intergenic	Island		0.0983022	0.841752	0.0486137	0.887995	HYPO
reference	cg25032595	13	96204978	CLDN10	5'UTR;1stExon;Intron;OtherBody	Island		0.070818	0.846997	0.0197624	0.887928	HYPO
reference	cg08797194	13	96705123	UGGT2	Intron	Shore		0.185381	0.912426	0.144044	0.934448	HYPO
reference	cg03502002	18	74962133	GALR1	1stExon;5'UTR	Island		0.107665	0.840682	0.0458627	0.887553	HYPO
reference	cg26059153	20	13976190	MACROD2	1stExon;5'UTR	Island		0.0632687	0.813038	0.0248119	0.864592	HYPO
sex	cg00114625	X
sex	cg01742836	X
sex	cg02333283	X
sex	cg08417382	X
sex	cg10860619	X
sex	cg11152253	X
sex	cg11673471	X
sex	cg13023833	X
sex	cg13574945	X
sex	cg15165114	X
sex	cg23121114	X
sex	cg23696472	X
sex	cg25132467	X
sex	cg26023405	X
a) Chromosome and CpG coordinate in GRCH37/hg19
b) Gene name, Cpg site location, and CpG island information according to the Illumina HumanMethylation450k Manifest file version 1.1; *Gene manually annotated
c) References
1 Nordlund et al. Genome Biology (2013)
2 Nordlund et al. Leukemia (2012)
3 Milani et al. Blood (2010)
4 Ross et al. Blood (2003)
5 Den Boer et al. Lancet (2009)
6 Caudell et al. Blood (2010)
7 Zangrando et al. BMC Medical Genomics (2009)

## Sheet: Table S3 Validation Set
Nordlund et al.
Supplementary Table S3: Subtype classification results of 39 validation set samples
			Consensus classification score
Sample ID	Subtype	Sex	sexa	reference	T-ALL	HeH	t(12;21)	11q23/MLL	t(1;19)	dic(9;20)	t(9;22)	iAMP21	Sample note
ALL_validation_1	T-ALL	F	1	1.60593e-34	1	1.51844e-08	2.4954e-28	1.41848e-41	1.67246e-44	1.13746e-28	0.0128064	1.43052e-26
ALL_validation_2	T-ALL	M	1.3525e-08	3.9882e-20	1	2.23783e-07	1.13668e-26	2.28404e-29	3.83646e-43	6.9376e-28	0.0142868	1.29156e-26
ALL_validation_3	T-ALL	F	1	1.00004e-40	1	2.90514e-09	2.64725e-28	6.38532e-27	3.39899e-44	1.48683e-28	0.0139767	4.75244e-25
ALL_validation_4	T-ALL	M	1.04768e-08	3.53495e-42	1	1.87354e-08	1.35823e-27	2.30428e-41	5.11831e-43	1.60938e-27	0.0175434	9.55642e-26
ALL_validation_5	HeH	F	1	3.16199e-42	2.38122e-84	1	4.48943e-25	3.37598e-39	1.56945e-41	7.85813e-23	0.177503	9.73069e-11
ALL_validation_6	HeH	M	1.19344e-08	2.73018e-33	2.43767e-82	1	6.33542e-24	1.22193e-33	1.83281e-44	1.04751e-20	0.12321	2.81016e-16
ALL_validation_7	HeH	F	1	2.51221e-39	6.16608e-82	1	1.68813e-27	2.69961e-42	2.24253e-43	7.75961e-24	0.0319733	4.32485e-22
ALL_validation_8	HeH	F	1	6.70904e-40	4.599e-84	1	4.6042e-27	2.83767e-39	7.9699e-43	1.71745e-25	0.0142754	1.90396e-24
ALL_validation_9	HeH	M	6.97759e-09	2.18991e-40	2.89241e-83	1	3.13853e-27	4.16444e-40	7.20133e-44	4.62033e-22	0.0131074	4.2137e-23
ALL_validation_10	HeH	M	1.08308e-08	1.65949e-37	9.29377e-84	1	1.54563e-25	5.23189e-40	3.25047e-40	9.66512e-26	0.0334768	1.45799e-23
ALL_validation_11	HeH	F	1	3.08574e-37	4.90826e-82	1	1.55202e-26	1.30234e-41	7.09462e-44	1.08577e-21	0.0259037	2.45903e-22
ALL_validation_12	HeH	F	1	4.02387e-40	2.35065e-84	1	6.63579e-27	3.09276e-39	3.11845e-45	7.69273e-25	0.025578	2.33254e-22
ALL_validation_13	HeH	F	1	5.45013e-38	1.86043e-83	1	1.12752e-26	1.02676e-41	5.50653e-44	8.90236e-27	0.0367786	1.8803e-23
ALL_validation_14	HeH	F	1	3.3175e-40	3.76693e-80	1	5.66831e-24	2.35075e-35	2.11205e-39	1.25521e-18	0.264975	1.38101e-15
ALL_validation_15	HeH	F	1	3.46517e-39	1.68038e-83	1	7.19531e-26	3.16562e-41	4.26872e-44	1.47098e-27	0.0180986	2.09284e-24
ALL_validation_16	HeH	M	1.15342e-08	7.82723e-31	8.54587e-75	1	2.53234e-25	1.30757e-42	1.86384e-41	2.55401e-22	0.0293366	8.63732e-25
ALL_validation_17	HeH	F	1	7.37463e-39	2.36442e-82	0.999999	2.95724e-26	2.90213e-44	2.71769e-41	1.74472e-24	0.0311716	4.447e-23
ALL_validation_18	HeH	M	9.96784e-09	9.35561e-12	8.89251e-60	0.98205	7.69416e-25	7.93362e-40	1.78423e-42	8.30024e-26	0.0171578	3.8129e-24
ALL_validation_19	HeH	F	1	1	1.63922e-64	0.964852	2.21737e-24	9.79167e-34	1.06194e-37	2.42887e-24	0.0559284	1.587e-23
ALL_validation_20	HeH	F	1	6.28894e-15	1.8069e-86	3.28938e-06	5.5596e-15	0.00163784	4.69499e-35	3.07949e-18	0.0133182	1.20875e-19	52 chr, t(5;15), expressed BRD9-NUTM1 fusion gene by RNA-seq
ALL_validation_21	HeH	F	1	1.22304e-38	6.81268e-83	3.98272e-06	9.3452e-28	3.85914e-44	4.41993e-37	2.65273e-19	0.340419	8.79203e-20	52 chr, t(3;7)
ALL_validation_22	t(12;21)	F	1	1.26382e-38	3.13424e-82	0.000315496	1	5.36039e-41	1.45406e-38	4.4449e-22	0.0142034	2.14915e-22
ALL_validation_23	t(12;21)	F	1	6.43886e-25	4.27255e-39	5.83415e-05	1	1.25257e-11	4.17987e-17	4.57638e-09	0.0517811	2.49933e-17
ALL_validation_24	t(12;21)	F	1	1.75749e-33	3.57222e-77	1.03162e-05	1	7.71154e-41	7.53867e-42	2.2721e-26	0.0175987	7.18398e-24
ALL_validation_25	t(12;21)	M	1.61541e-08	3.57416e-19	2.10812e-71	2.36917e-06	1	1.78738e-37	4.36957e-35	3.04726e-23	0.0197451	1.93234e-23
ALL_validation_26	t(12;21)	M	1.06985e-08	1.31901e-37	1.66091e-80	4.95438e-07	1	6.92282e-42	1.57838e-42	4.07126e-23	0.0150328	1.7452e-25
ALL_validation_27	t(12;21)	F	1	1.5362e-31	6.92892e-72	2.34645e-07	1	1.14161e-37	1.41092e-39	9.31927e-19	0.0204392	1.26202e-23
ALL_validation_28	t(12;21)	M	1.35964e-08	1.45967e-34	8.03256e-77	1.70239e-07	1	5.06508e-42	5.80642e-42	4.41449e-25	0.0174667	4.51554e-26
ALL_validation_29	t(12;21)	M	8.73948e-09	1.46931e-19	9.82974e-65	1.56118e-07	1	1.03901e-38	2.13554e-41	8.27806e-27	0.0147942	2.03036e-25
ALL_validation_30	t(12;21)	M	1.01109e-08	1.64076e-40	3.36134e-83	1.12089e-07	1	1.00764e-44	1.27197e-43	8.63937e-15	0.0143507	3.11954e-26
ALL_validation_31	t(12;21)	M	1.05946e-08	3.93879e-38	3.74415e-81	6.60028e-08	1	8.68876e-43	4.86949e-42	1.11972e-24	0.0155857	1.36866e-25
ALL_validation_32	t(12;21)	M	1.2263e-08	3.67507e-38	1.97079e-82	6.55472e-08	1	1.20602e-43	2.86764e-35	7.38909e-26	0.0146235	9.95392e-25
ALL_validation_33	t(12;21)	M	9.70438e-09	3.65262e-41	1.04207e-83	3.58422e-08	1	7.94612e-43	2.59857e-39	4.43305e-27	0.0130669	1.50835e-26
ALL_validation_34	t(12;21)	M	1.17185e-08	2.83078e-40	1.19213e-83	3.0356e-08	1	3.13711e-43	2.17697e-43	1.07549e-24	0.0147211	7.50824e-24
ALL_validation_35	t(12;21)	M	1.19818e-08	8.72865e-18	3.34014e-60	8.54178e-08	1	7.43846e-41	2.11828e-42	8.01482e-27	0.0143687	6.71128e-25
ALL_validation_36	11q23/MLL	F	1	1.1868e-38	1.47713e-77	3.68156e-06	8.41263e-23	1	6.36751e-10	3.31494e-12	0.0293826	7.01021e-23
ALL_validation_37	11q23/MLL	F	1	3.2652e-38	3.34195e-70	7.3041e-05	1.02297e-24	1	4.90235e-44	9.03935e-24	0.0140211	5.65228e-26
ALL_validation_38	t(1;19)	M	8.09408e-09	6.19797e-37	1.52943e-83	1.4585e-08	4.77736e-26	1.49596e-33	1	9.84051e-17	0.0136923	2.24151e-19
ALL_validation_39	atypical t(1;19)	M	1.41349e-08	8.88346e-40	7.90008e-84	2.20272e-07	1.42793e-24	2.53666e-32	1.58088e-21	1.72255e-23	0.0587796	2.42817e-22	Atypical t(1;19) this patient does not express the fusion gene TCF3-PBX1
a) Sex as determined by DNA methylation classification. A value of 0=male and 1= female.

## Sheet: Table S4 Non-recurrent
Nordlund et al.
Supplementary Table S4: Methylation classification of non-subtype ALL patients with "non-recurrent" karyotype
							Consensus classification score
GEO ID	GEO Accession	Immuno-phenotype	Subtype	Tissue	Methylation-based classification	Sex	Sexa	Reference	T-ALL	HeH	t(12;21)	11q23/MLL	t(1;19)	dic(9;20)	t(9;22)	iAMP21
ALL_65	GSM1203442	BCP-ALL	other	Bone marrow	HeH*	male	1.32776e-08	7.37305e-16	1.09801e-56	0.723648	1.22461e-23	1.43409e-39	2.30537e-43	7.17009e-15	0.158126	1.91038e-15
ALL_172	GSM1203555	BCP-ALL	other	Mixed blood + marrow	HeH*	male	8.43077e-09	3.71273e-13	3.39603e-72	0.732195	9.75597e-29	7.47494e-45	5.81595e-47	1.02188e-24	0.0934496	8.65342e-09
ALL_197	GSM1203580	BCP-ALL	other	Bone marrow	HeH*	male	5.27481e-09	3.69366e-26	3.07264e-83	0.999999	3.66936e-23	4.43906e-44	7.14239e-42	2.92339e-18	0.169905	6.41397e-12
ALL_199	GSM1203583	BCP-ALL	other	Bone marrow	HeH*	female	1	1.85324e-39	8.17667e-87	0.999479	1.08544e-25	2.27901e-41	4.30883e-30	1.09103e-14	0.157738	1.41887e-13
ALL_433	GSM1203832	BCP-ALL	other	Bone marrow	HeH*	male	8.51381e-09	8.84004e-29	3.408e-81	0.996898	2.47615e-23	3.28982e-43	2.66363e-41	3.01709e-13	0.0837407	3.16906e-08
ALL_453	GSM1203855	BCP-ALL	other	Bone marrow	HeH*	male	6.93146e-09	5.48281e-42	1.27589e-87	1	1.99922e-30	5.79805e-45	1.21898e-45	1.58627e-11	0.127006	0.0411248
ALL_549	GSM1203952	BCP-ALL	other	Bone marrow	HeH*	female	1	3.75011e-35	9.88838e-87	0.986967	4.21958e-15	1.9125e-43	1.79633e-44	3.59555e-19	0.0192424	1.15818e-20
ALL_629	GSM1204032	BCP-ALL	other	Bone marrow	HeH*	male	6.07618e-09	1.73805e-35	6.11132e-84	0.723947	4.40165e-20	1.1201e-43	3.76068e-35	3.33486e-07	0.0572384	1.94036e-16
ALL_713	GSM1204117	BCP-ALL	other	Bone marrow	HeH*	male	5.34196e-09	1.16826e-40	2.62738e-87	0.99989	1.57189e-26	4.74693e-47	5.47488e-46	1.10448e-20	0.129456	1.3284e-16
ALL_730	GSM1204134	BCP-ALL	other	Bone marrow	HeH*	male	4.96074e-09	4.37248e-21	2.81726e-82	0.999953	5.259e-23	2.74726e-44	3.94268e-42	3.4399e-15	0.2691	1.48534e-12
ALL_96	GSM1203473	BCP-ALL	other	Bone marrow	t(12;21)*	male	6.32487e-09	5.73911e-38	2.04262e-83	1.10651e-07	1	1.15402e-41	1.28816e-32	2.06328e-08	0.0284351	4.60068e-23
ALL_167	GSM1203550	BCP-ALL	other	Mixed blood + marrow	t(12;21)*	female	1	2.3097e-25	3.52765e-65	1.16066e-08	1	7.76427e-42	1.8811e-42	2.0487e-26	0.0153279	7.87445e-27
ALL_284	GSM1203674	BCP-ALL	other	Bone marrow	t(12;21)*	male	7.40469e-09	1.58158e-27	3.43318e-67	8.08969e-08	1	3.92672e-44	1.30736e-43	6.15045e-24	0.0154593	8.44571e-27
ALL_307	GSM1203697	BCP-ALL	other	Bone marrow	t(12;21)*	male	8.00265e-09	9.57321e-29	3.80508e-74	0.000136278	1	5.73511e-45	1.43591e-40	1.82256e-20	0.0332513	3.23401e-19
ALL_395	GSM1203791	BCP-ALL	other	Bone marrow	t(12;21)*	female	1	3.42339e-17	7.69438e-67	2.48538e-07	0.999989	3.97739e-42	1.19169e-40	5.9942e-23	0.016181	1.96011e-25
ALL_430	GSM1203829	BCP-ALL	other	Bone marrow	t(12;21)*	female	1	2.25853e-40	3.10419e-85	4.39211e-08	1	5.38493e-48	4.65209e-48	2.06812e-27	0.0111989	8.72065e-28
ALL_434	GSM1203833	BCP-ALL	other	Bone marrow	t(12;21)*	male	1.43706e-08	1.42192e-31	3.65167e-79	4.99731e-07	1	8.23881e-43	1.9977e-37	1.62549e-27	0.0144422	1.87441e-26
ALL_487	GSM1203890	BCP-ALL	other	Bone marrow	t(12;21)*	female	1	1.77171e-33	3.61227e-78	4.01343e-08	1	6.52969e-44	1.34684e-45	2.38923e-25	0.0399363	1.26384e-22
ALL_584	GSM1203987	BCP-ALL	other	Bone marrow	t(12;21)*	female	1	7.06585e-31	1.35668e-79	1.4021e-07	1	1.89828e-43	3.94077e-44	4.1171e-25	0.0299634	1.61521e-26
ALL_589	GSM1203992	BCP-ALL	other	Bone marrow	t(12;21)*	male	3.52951e-09	1.76418e-41	3.07671e-87	2.0986e-07	1	1.0022e-44	5.00993e-46	2.25532e-24	0.0147413	1.76319e-26
ALL_598	GSM1204001	BCP-ALL	other	Bone marrow	t(12;21)*	male	1.56353e-08	3.54542e-42	1.85601e-86	4.29617e-08	1	2.72146e-46	1.18341e-45	4.37578e-23	0.0125373	9.3236e-21
ALL_602	GSM1204005	BCP-ALL	other	Bone marrow	t(12;21)*	male	4.12504e-09	5.48074e-40	1.34963e-87	6.2368e-08	1	5.0725e-42	3.21344e-43	7.50704e-23	0.0475971	1.04661e-25
ALL_734	GSM1204138	BCP-ALL	other	Bone marrow	t(12;21)*	female	1	1.93245e-39	2.78278e-86	2.37712e-06	1	2.32831e-45	5.14384e-46	4.8163e-24	0.0258605	6.50798e-27
ALL_761	GSM1204165	BCP-ALL	other	NA	t(12;21)*	male	7.45393e-09	1.84563e-08	7.58202e-77	2.54332e-08	1	1.03147e-41	4.44011e-41	6.26549e-28	0.0147822	8.92375e-26
ALL_420	GSM1203818	BCP-ALL	other	Bone marrow	11q23/MLL*	male	5.01025e-09	6.67007e-39	3.66558e-73	0.000453672	1.97437e-27	1	2.39402e-42	1.53868e-22	0.0112638	1.6549e-27
ALL_120	GSM1203500	BCP-ALL	other	Bone marrow	t(1;19)*	female	1	1.72204e-25	3.31821e-85	0.000503564	4.04787e-21	7.88641e-43	1	7.17829e-16	0.0131831	1.27411e-18
ALL_176	GSM1203559	BCP-ALL	other	Bone marrow	t(1;19)*	female	1	7.62605e-06	2.70784e-87	3.57969e-07	1.08071e-16	5.47046e-32	1	8.2819e-24	0.0210153	1.06647e-14
ALL_397	GSM1203793	BCP-ALL	other	Bone marrow	t(1;19)*	male	6.45081e-09	1.82326e-16	1.07878e-84	0.000150866	2.96446e-15	1.00088e-26	1	8.90314e-15	0.106545	1.37341e-15
ALL_528	GSM1203931	BCP-ALL	other	Bone marrow	t(1;19)*	male	6.59022e-09	4.30624e-27	8.98805e-76	8.0524e-07	2.02959e-18	1.29457e-43	0.999997	4.83784e-15	0.0151511	2.0492e-16
ALL_685	GSM1204088	BCP-ALL	other	Bone marrow	t(1;19)*	male	6.38175e-09	1.38952e-15	2.11981e-69	0.138686	4.88284e-19	9.24326e-34	1	7.86241e-05	0.0829293	2.18092e-07
ALL_126	GSM1203507	BCP-ALL	other	Peripheral blood	dic(9;20)*	male	5.74178e-09	2.35631e-29	3.10887e-76	0.00293929	4.35223e-17	5.10537e-31	1.13217e-33	1	0.0393985	3.76633e-13
ALL_156	GSM1203539	BCP-ALL	other	Peripheral blood	dic(9;20)*	male	8.57856e-09	4.89915e-25	1.76428e-74	0.00112831	1.89811e-24	2.86404e-37	7.38829e-19	1	0.0491795	6.6756e-08
ALL_298	GSM1203688	BCP-ALL	other	Peripheral blood	dic(9;20)*	female	1	1.94063e-27	2.55511e-75	0.00158921	3.45819e-24	4.94712e-41	8.80183e-14	1	0.191941	0.0235734
ALL_368	GSM1203761	BCP-ALL	other	Bone marrow	dic(9;20)*	male	1.03037e-08	1.25872e-36	5.30531e-86	0.424592	2.26746e-23	5.57652e-39	7.59237e-11	1	0.399151	6.61367e-09
ALL_391	GSM1203787	BCP-ALL	other	Bone marrow	dic(9;20)*	female	1	2.06251e-38	3.85272e-83	0.000338278	1.20219e-28	9.91633e-43	4.5678e-45	0.999999	0.0175424	7.68986e-21
ALL_410	GSM1203806	BCP-ALL	other	Bone marrow	dic(9;20)*	male	4.66047e-09	5.4389e-38	4.31593e-84	7.47797e-05	7.17629e-29	1.08931e-35	1.93473e-34	0.999978	0.0284039	9.66352e-13
ALL_477	GSM1203880	BCP-ALL	other	Bone marrow	dic(9;20)*	male	6.25761e-09	2.11421e-40	1.50127e-86	0.0144331	2.99279e-28	1.35968e-44	8.18156e-37	0.999919	0.103888	2.08364e-15
ALL_514	GSM1203917	BCP-ALL	other	Bone marrow	dic(9;20)*	female	1	7.41433e-42	1.78682e-86	0.0282202	4.29012e-25	1.2315e-44	2.51806e-37	0.773252	0.346667	1.13692e-11
ALL_529	GSM1203932	BCP-ALL	other	Bone marrow	dic(9;20)*	female	1	1.06316e-40	8.85943e-86	0.00356577	7.76494e-26	1.43618e-45	1.19834e-25	0.999999	0.0720776	5.79438e-16
ALL_606	GSM1204009	BCP-ALL	other	Bone marrow	dic(9;20)*	male	1	1.26679e-36	2.49998e-88	0.00034949	1.56815e-27	3.21911e-40	6.89837e-34	0.999999	0.0501545	1.54963e-08
ALL_644	GSM1204047	BCP-ALL	other	Bone marrow	dic(9;20)*	male	5.44924e-09	8.19362e-43	1.76165e-88	0.014184	6.17123e-26	1.41267e-15	1.13519e-24	1	0.0524197	2.85194e-13
ALL_747	GSM1204151	BCP-ALL	other	Bone marrow	dic(9;20)*	male	3.17259e-09	2.23435e-36	5.01754e-87	1.15607e-06	3.06041e-23	1.56601e-40	3.95291e-28	1	0.314494	2.87001e-12
ALL_757	GSM1204161	BCP-ALL	other	NA	dic(9;20)*	male	7.03064e-09	9.27478e-22	2.43302e-72	6.47573e-06	1.05817e-24	1.137e-38	7.05799e-26	0.999922	0.278909	0.000815669
ALL_762	GSM1204166	BCP-ALL	other	NA	dic(9;20)*	female	1	1.16628e-36	1.69498e-82	3.00854e-06	1.87019e-27	7.55933e-40	2.03991e-43	1	0.0387435	3.21685e-20
ALL_290	GSM1203680	BCP-ALL	other	Bone marrow	t(9;22)*	male	8.64215e-09	1.54704e-32	1.66881e-82	0.00305799	2.7002e-26	1.57304e-37	2.00086e-40	4.54988e-17	0.578045	2.73204e-11
ALL_480	GSM1203883	BCP-ALL	other	Bone marrow	t(9;22)*	male	4.91358e-09	1.77186e-41	2.87572e-87	0.0335127	4.19958e-31	2.21532e-37	2.14824e-43	7.47854e-17	0.697189	6.53969e-09
ALL_76	GSM1203453	BCP-ALL	other	Bone marrow	iAMP21*	female	1	5.13459e-41	8.20882e-87	1	1.06435e-27	9.54848e-43	1.36173e-33	1.96494e-12	0.490277	1
ALL_151	GSM1203534	BCP-ALL	other	Bone marrow	iAMP21*	female	1	1.69914e-39	7.8692e-86	0.959205	1.32393e-26	2.79257e-43	6.55387e-45	9.5168e-18	0.112242	1
ALL_513	GSM1203916	BCP-ALL	other	Bone marrow	iAMP21*	male	6.19158e-09	1.70396e-42	4.61036e-88	0.999999	7.12651e-28	9.61553e-44	8.48609e-44	1.29276e-15	0.417007	1
ALL_669	GSM1204072	BCP-ALL	other	Bone marrow	iAMP21*	female	1	2.53859e-41	6.38979e-87	0.999983	1.13368e-25	2.5138e-44	1.83219e-44	4.7188e-10	0.311108	1
ALL_246	GSM1203634	BCP-ALL	other	Bone marrow	multi-class	male	6.4843e-09	4.5257e-43	3.60315e-88	0.00184537	6.44836e-26	9.21051e-38	1.99369e-12	1	0.624593	0.00162963
ALL_313	GSM1203703	BCP-ALL	other	Bone marrow	multi-class	female	1	1.22905e-30	5.30052e-85	1.31485e-06	5.79852e-23	1.61857e-40	2.84165e-25	1	0.483926	0.91661
ALL_351	GSM1203743	BCP-ALL	other	Bone marrow	multi-class	female	1	4.56961e-41	3.36532e-86	0.99712	1.36303e-22	1.9944e-42	3.7057e-26	1	0.189129	4.22207e-08
ALL_373	GSM1203767	BCP-ALL	other	Bone marrow	multi-class	female	1	6.85175e-38	3.51471e-87	0.998113	1.36151e-17	1.77703e-39	8.54262e-25	1	0.639008	0.998374
ALL_403	GSM1203799	BCP-ALL	other	Bone marrow	multi-class	male	3.57753e-09	6.91073e-30	3.00915e-85	5.27414e-05	1.94812e-22	1.18474e-41	4.37734e-15	1	0.731267	1
ALL_432	GSM1203831	BCP-ALL	other	Bone marrow	multi-class	male	6.10803e-09	1.07428e-31	1.3765e-85	0.00631215	1.31514e-25	1.29476e-39	6.25789e-23	0.99998	0.348641	0.999929
ALL_485	GSM1203888	BCP-ALL	other	Bone marrow	multi-class	male	4.12571e-09	1.876e-38	5.6466e-85	0.000548759	3.03427e-26	3.815e-37	1.41299e-18	1	0.650214	0.00529125
ALL_497	GSM1203900	BCP-ALL	other	Bone marrow	multi-class	female	1	7.67447e-42	2.48541e-87	0.909933	3.10031e-28	2.37975e-46	3.52068e-25	1	0.175744	1
ALL_554	GSM1203957	BCP-ALL	other	Bone marrow	multi-class	female	1	8.08067e-40	4.86852e-88	0.000216888	2.32724e-25	3.37218e-43	1	1	0.128297	1
ALL_619	GSM1204022	BCP-ALL	other	Bone marrow	multi-class	male	7.22953e-09	8.44877e-34	2.39038e-83	0.000237989	3.90493e-25	1.21707e-39	2.84727e-14	1	0.362368	0.988979
ALL_8	GSM1203381	BCP-ALL	other	Peripheral blood	non-class	female	1	1.83883e-37	2.17316e-77	0.0144654	1.80421e-27	9.75125e-33	9.83533e-44	4.54384e-18	0.0662024	2.68695e-21
ALL_24	GSM1203398	BCP-ALL	other	Peripheral blood	non-class	male	6.69492e-09	3.28253e-41	1.96133e-87	0.000175221	5.50524e-27	5.12424e-47	1.363e-41	1.46568e-09	0.364493	2.72253e-07
ALL_28	GSM1203404	BCP-ALL	other	Bone marrow	non-class	female	1	6.8875e-10	1.44163e-59	6.92615e-08	1.24175e-06	7.97369e-38	7.16271e-41	5.24785e-25	0.0159274	1.83166e-26
ALL_58	GSM1203435	BCP-ALL	other	Bone marrow	non-class	male	6.00506e-09	4.31269e-41	3.24948e-86	0.365451	3.66711e-30	5.73424e-40	7.00078e-47	2.01379e-27	0.0115896	7.38915e-25
ALL_114	GSM1203493	BCP-ALL	other	Peripheral blood	non-class	female	1	8.08065e-05	4.11959e-52	0.000898922	2.09477e-23	2.95087e-32	2.78446e-40	4.97071e-14	0.0363042	1.55547e-20
ALL_116	GSM1203495	BCP-ALL	other	Peripheral blood	non-class	male	5.44108e-09	2.00252e-27	3.15367e-70	4.13711e-05	4.91745e-27	5.4369e-44	5.46828e-42	2.76287e-07	0.0975306	1.50062e-24
ALL_128	GSM1203509	BCP-ALL	other	Bone marrow	non-class	male	5.83935e-09	6.12896e-21	8.33141e-62	0.00177665	3.31848e-15	2.30966e-42	4.82514e-43	6.04195e-14	0.0477088	3.27556e-09
ALL_130	GSM1203513	BCP-ALL	other	Peripheral blood	non-class	male	6.84274e-09	3.86959e-42	8.12606e-88	0.285872	2.3521e-06	2.463e-36	3.19816e-43	1.85934e-26	0.0148688	6.81622e-24
ALL_141	GSM1203524	BCP-ALL	other	Peripheral blood	non-class	male	9.18914e-09	2.36136e-23	4.46811e-82	1.16709e-06	1.57831e-22	4.76374e-33	0.0235928	1.89211e-17	0.0128707	2.73939e-15
ALL_183	GSM1203566	BCP-ALL	other	Mixed blood + marrow	non-class	male	1.3363e-08	3.59841e-26	4.3933e-65	1.21154e-05	4.28096e-28	1.20727e-36	2.41748e-43	2.78879e-18	0.0513426	1.08024e-24
ALL_209	GSM1203594	BCP-ALL	other	Peripheral blood	non-class	female	1	7.69883e-30	1.44908e-74	0.00328008	3.28643e-26	5.48809e-37	1.15513e-43	8.82441e-24	0.0470755	1.54951e-25
ALL_219	GSM1203605	BCP-ALL	other	Bone marrow	non-class	female	1	1.06427e-09	2.16215e-60	8.43856e-05	2.67647e-27	1.02627e-40	1.84457e-43	2.59364e-21	0.0231562	8.75567e-24
ALL_236	GSM1203622	BCP-ALL	other	Bone marrow	non-class	female	1	1.04086e-37	1.11622e-86	3.84674e-08	1.9982e-24	3.27537e-36	1.2805e-10	1.55606e-20	0.0152316	4.36541e-20
ALL_244	GSM1203630	BCP-ALL	other	Bone marrow	non-class	female	1	4.09035e-42	2.88005e-86	7.02407e-08	1.51866e-27	6.7525e-43	5.34596e-38	2.81712e-26	0.0307465	2.90115e-27
ALL_260	GSM1203649	BCP-ALL	other	Bone marrow	non-class	male	6.70049e-09	9.6237e-39	1.54262e-85	0.412591	2.96487e-29	2.7691e-43	2.10137e-43	1.1178e-14	0.406391	9.33993e-20
ALL_281	GSM1203671	BCP-ALL	other	Bone marrow	non-class	female	1	1.28493e-15	7.85424e-73	3.38673e-05	1.89095e-18	1.39779e-16	8.48141e-35	8.5997e-22	0.0166388	4.66326e-22
ALL_295	GSM1203685	BCP-ALL	other	Bone marrow	non-class	male	7.80724e-09	1.81094e-38	2.5783e-87	0.000279218	9.05834e-25	1.50237e-26	1.01689e-25	2.78399e-12	0.0250659	2.07314e-18
ALL_319	GSM1203709	BCP-ALL	other	Bone marrow	non-class	male	5.83211e-09	1.61607e-32	3.36666e-85	0.127448	7.97338e-26	1.08801e-38	1.42289e-43	2.44479e-13	0.040001	1.17664e-23
ALL_325	GSM1203715	BCP-ALL	other	Bone marrow	non-class	female	1	2.71705e-41	4.18826e-88	0.0618489	1.7042e-28	1.93647e-46	1.13983e-40	1.10817e-11	0.0923114	1.76331e-17
ALL_371	GSM1203765	BCP-ALL	other	Bone marrow	non-class	male	6.2979e-09	2.98653e-40	1.26036e-87	2.91734e-05	7.99261e-23	3.59592e-35	2.78268e-17	6.26964e-20	0.0365221	9.19385e-17
ALL_377	GSM1203772	BCP-ALL	other	Bone marrow	non-class	male	4.9517e-09	5.12022e-12	6.36071e-44	2.118e-07	6.42641e-26	2.51193e-40	7.31856e-33	1.36805e-08	0.0286779	2.11515e-21
ALL_399	GSM1203795	BCP-ALL	other	Bone marrow	non-class	male	5.73078e-09	2.44036e-42	5.30296e-88	8.76298e-05	2.10933e-25	9.81545e-46	1.51452e-46	4.01266e-15	0.432215	5.02366e-19
ALL_422	GSM1203820	BCP-ALL	other	Bone marrow	non-class	female	1	1.84629e-36	5.93036e-86	7.84342e-07	5.77081e-24	1.04558e-29	0.397218	1.81836e-21	0.0267286	8.40802e-22
ALL_425	GSM1203823	BCP-ALL	other	Bone marrow	non-class	male	6.98349e-09	2.91007e-28	6.17541e-82	0.188737	6.72461e-22	8.31134e-43	3.95394e-21	2.27851e-10	0.0806259	1.98029e-19
ALL_455	GSM1203857	BCP-ALL	other	Bone marrow	non-class	male	4.34646e-09	2.30053e-35	6.74734e-88	0.361754	1.89516e-28	1.63954e-43	1.40591e-38	1.01161e-12	0.288239	5.25619e-19
ALL_456	GSM1203858	BCP-ALL	other	Bone marrow	non-class	male	8.67192e-09	7.42888e-20	2.80566e-86	3.03176e-07	5.32641e-26	3.27584e-37	1.98716e-41	3.5444e-24	0.0512891	3.52573e-20
ALL_470	GSM1203873	BCP-ALL	other	Bone marrow	non-class	female	1	1.00069e-40	2.24779e-88	0.00278857	1.45466e-26	2.28377e-45	5.55686e-47	2.37812e-18	0.205208	1.80417e-22
ALL_523	GSM1203926	BCP-ALL	other	Bone marrow	non-class	male	1.15313e-08	2.47279e-36	4.60606e-87	4.38147e-06	6.28405e-27	5.81926e-45	1.2264e-45	6.44425e-26	0.34389	5.91385e-18
ALL_563	GSM1203966	BCP-ALL	other	Bone marrow	non-class	male	7.00928e-09	1.62159e-19	7.04136e-81	0.000304935	4.20598e-24	5.43088e-42	1.2507e-29	2.33787e-24	0.167673	5.12797e-24
ALL_572	GSM1203975	BCP-ALL	other	Bone marrow	non-class	male	1	4.71033e-26	4.08486e-80	5.20763e-08	1.53498e-27	1.27344e-41	1.05262e-45	1.01219e-17	0.490115	1.66228e-23
ALL_595	GSM1203998	BCP-ALL	other	Bone marrow	non-class	male	8.45128e-09	1.52287e-33	4.83437e-81	0.00389483	1.08445e-26	1.22061e-37	4.42318e-42	6.63065e-16	0.0147861	1.28813e-25
ALL_596	GSM1203999	BCP-ALL	other	Bone marrow	non-class	male	5.64989e-09	1.56883e-14	4.15522e-45	1.2846e-07	2.14449e-27	6.84282e-10	4.31536e-43	2.11012e-23	0.0210769	1.30577e-26
ALL_601	GSM1204004	BCP-ALL	other	Bone marrow	non-class	female	1	1.12335e-22	2.81665e-83	3.2303e-07	5.11694e-28	3.29479e-44	1.63585e-29	0.0167846	0.0554258	8.10615e-16
ALL_604	GSM1204007	BCP-ALL	other	Bone marrow	non-class	male	5.09914e-09	3.10525e-31	4.78493e-82	0.00951907	1.08003e-26	6.09577e-28	1.73231e-43	1.53387e-21	0.0380896	1.06118e-22
ALL_613	GSM1204016	BCP-ALL	other	Bone marrow	non-class	male	5.26572e-09	5.61314e-41	2.03699e-87	0.315119	4.3448e-25	1.57698e-37	2.4524e-46	2.2407e-19	0.0127999	2.00605e-26
ALL_622	GSM1204025	BCP-ALL	other	Bone marrow	non-class	male	5.54625e-09	2.91713e-21	4.822e-79	0.00249195	8.59609e-25	1.01835e-30	7.36424e-43	9.25823e-23	0.0879229	9.53369e-25
ALL_628	GSM1204031	BCP-ALL	other	Bone marrow	non-class	female	1	3.27285e-40	5.47314e-83	0.253736	3.29244e-22	9.45899e-37	6.78524e-45	1.16634e-23	0.120029	3.54684e-16
ALL_631	GSM1204034	BCP-ALL	other	Bone marrow	non-class	female	1	1.63722e-34	2.23393e-87	3.03196e-06	7.07538e-25	6.37003e-45	2.83106e-40	8.65492e-18	0.247353	5.35157e-19
ALL_642	GSM1204045	BCP-ALL	other	Bone marrow	non-class	male	5.97333e-09	3.7989e-36	4.81439e-79	0.00012875	9.73167e-28	7.09748e-46	7.11839e-45	3.59468e-06	0.0549359	1.16428e-17
ALL_679	GSM1204082	BCP-ALL	other	Bone marrow	non-class	male	7.36879e-09	7.15136e-42	3.27016e-87	0.00201877	8.92019e-06	1.47052e-44	7.00315e-45	2.65472e-22	0.0239525	4.18137e-24
ALL_693	GSM1204097	BCP-ALL	other	Bone marrow	non-class	female	1	4.69148e-39	8.22117e-86	0.00373233	2.81176e-27	1.80533e-39	2.02278e-46	4.39579e-12	0.0238631	7.69808e-24
ALL_707	GSM1204111	BCP-ALL	other	Bone marrow	non-class	male	3.19067e-07	8.36385e-25	3.85219e-82	0.00068376	1.70517e-26	2.31612e-36	5.46371e-33	0.000238631	0.0570442	1.5375e-17
ALL_708	GSM1204112	BCP-ALL	other	Bone marrow	non-class	male	5.43428e-09	4.84898e-32	2.69629e-71	9.05959e-06	8.62035e-28	1.68698e-40	2.29291e-42	4.58081e-12	0.0415466	6.84906e-23
ALL_763	GSM1204167	BCP-ALL	other	NA	non-class	male	1.05663e-08	2.06977e-31	2.32314e-78	9.94657e-07	1.36993e-25	3.16928e-22	9.62497e-43	4.20866e-18	0.0282405	1.16316e-24
ALL_53	GSM1203430	BCP-ALL	other	Bone marrow	low blast count	male	1.02046e-08	0.976679	2.79368e-54	3.08222e-07	8.21624e-25	8.14746e-34	1.48023e-38	1.24803e-25	0.0197683	4.95683e-25
a) Sex as determined by DNA methylation classification. A value of 0=male and 1= female.
*newly classified, subtype-like

## Sheet: Table S5 Normal
Nordlund et al.
Supplementary Table S5: Methylation classification of non-subtype ALL patients with "normal" karyotype
							Consensus classification score
GEO ID	GEO Accession	Immuno-phenotype	Subtype	Tissue	Methylation-based classification	Sex	Sex	reference	T-ALL	HeH	t(12;21)	11q23/MLL	t(1;19)	dic(9;20)	t(9;22)	iAMP21
ALL_27	GSM1203401	BCP-ALL	normal	Peripheral blood	HeH*	male	7.42387e-09	6.96357e-39	2.86383e-85	0.613439	2.41907e-27	2.63584e-45	4.08115e-45	8.14021e-22	0.136445	1.5754e-12
ALL_33	GSM1203409	BCP-ALL	normal	Bone marrow	HeH*	male	5.07753e-09	1.70195e-21	8.65869e-62	0.999845	4.08147e-22	1.44606e-30	1.11806e-35	7.72351e-19	0.0214669	4.31399e-21
ALL_46	GSM1203423	BCP-ALL	normal	Mixed blood + marrow	HeH*	male	5.74978e-09	2.65995e-19	1.92433e-52	0.997047	3.6128e-24	3.14922e-37	3.85414e-40	8.74721e-27	0.0199437	1.59034e-25
ALL_47	GSM1203424	BCP-ALL	normal	Bone marrow	HeH*	male	6.0024e-09	3.5891e-35	1.85193e-84	0.999999	1.37651e-27	1.28262e-44	1.25101e-46	2.79498e-26	0.0378675	4.62959e-24
ALL_77	GSM1203454	BCP-ALL	normal	Bone marrow	HeH*	female	1	7.77647e-39	1.72235e-82	1	1.152e-29	2.92956e-39	1.83423e-46	5.42123e-21	0.0268694	6.80821e-23
ALL_83	GSM1203460	BCP-ALL	normal	Mixed blood + marrow	HeH*	male	1.18059e-08	4.4193e-14	2.32025e-54	0.85856	8.47311e-25	8.10526e-40	1.84655e-41	8.47551e-26	0.0213543	1.94471e-23
ALL_239	GSM1203625	BCP-ALL	normal	Peripheral blood	HeH*	male	9.08765e-09	1.37895e-22	2.24979e-67	0.995621	6.35615e-17	1.98251e-41	9.31297e-44	3.86931e-26	0.0184582	1.23006e-26
ALL_328	GSM1203719	BCP-ALL	normal	Bone marrow	HeH*	female	1	1.12002e-40	3.35037e-88	1	9.91287e-19	6.00974e-42	1.96446e-45	1.65334e-19	0.0123918	9.73489e-18
ALL_332	GSM1203723	BCP-ALL	normal	Bone marrow	HeH*	female	1	1.33521e-32	1.24081e-76	1	8.4458e-25	7.05397e-40	2.70892e-42	2.35225e-22	0.0196363	1.55756e-22
ALL_341	GSM1203733	BCP-ALL	normal	Bone marrow	HeH*	female	1	1.36066e-29	1.52209e-80	1	2.09176e-23	8.62253e-43	1.54857e-41	3.57902e-24	0.0296373	3.02621e-19
ALL_421	GSM1203819	BCP-ALL	normal	Bone marrow	HeH*	male	5.90508e-09	2.30455e-39	2.6325e-87	0.996024	2.16472e-29	1.79055e-45	1.36152e-44	9.05728e-15	0.162469	3.8622e-20
ALL_520	GSM1203923	BCP-ALL	normal	Bone marrow	HeH*	male	4.59417e-09	1.58677e-39	3.33552e-84	1	6.09854e-29	1.33227e-40	5.87332e-45	2.71499e-23	0.0173541	8.26853e-23
ALL_592	GSM1203995	BCP-ALL	normal	Peripheral blood	HeH*	male	6.14945e-09	5.02896e-43	5.67717e-88	0.576011	4.89681e-29	2.75371e-38	3.23992e-46	5.85539e-19	0.0162042	2.44106e-27
ALL_18	GSM1203392	BCP-ALL	normal	Mixed blood + marrow	t(12;21)*	male	5.03305e-09	4.60156e-32	1.23266e-69	6.13226e-08	1	4.44037e-39	2.82785e-39	4.10056e-26	0.0172987	2.56139e-25
ALL_21	GSM1203395	BCP-ALL	normal	Peripheral blood	t(12;21)*	male	6.04406e-09	1.55776e-16	2.24666e-67	9.32491e-08	0.999729	5.37446e-39	5.82893e-43	5.31599e-28	0.0140322	3.54142e-25
ALL_23	GSM1203397	BCP-ALL	normal	Bone marrow	t(12;21)*	female	1	7.46165e-26	9.69799e-80	2.27978e-07	1	3.07156e-40	1.41786e-38	9.48347e-23	0.0182232	1.7799e-20
ALL_25	GSM1203399	BCP-ALL	normal	Bone marrow	t(12;21)*	male	1.81556e-08	5.28507e-16	7.92889e-52	9.22684e-08	0.999375	1.70213e-41	2.26793e-42	1.13199e-19	0.0171239	2.19733e-25
ALL_26	GSM1203400	BCP-ALL	normal	Mixed blood + marrow	t(12;21)*	female	1	2.09252e-23	1.0126e-64	4.18563e-07	1	1.95718e-36	6.02368e-37	1.24648e-19	0.0216502	2.84345e-23
ALL_55	GSM1203432	BCP-ALL	normal	Bone marrow	t(12;21)*	male	6.6728e-09	9.55464e-39	2.29074e-85	1.65545e-07	1	1.45778e-43	1.22142e-37	1.25062e-28	0.0151613	2.07948e-25
ALL_71	GSM1203448	BCP-ALL	normal	Bone marrow	t(12;21)*	male	1.63035e-08	2.39535e-32	2.67933e-80	4.69019e-07	1	7.42215e-42	1.67746e-42	1.22906e-22	0.0239052	3.21739e-24
ALL_257	GSM1203645	BCP-ALL	normal	Bone marrow	t(12;21)*	female	1	8.02879e-41	2.44824e-85	3.9506e-06	1	3.08936e-43	1.81295e-38	3.28737e-12	0.012687	4.73892e-27
ALL_259	GSM1203648	BCP-ALL	normal	Bone marrow	t(12;21)*	female	1	1.01718e-30	8.9143e-83	5.74596e-07	1	4.86963e-42	2.32166e-41	1.2873e-17	0.0437026	7.66378e-21
ALL_261	GSM1203650	BCP-ALL	normal	Bone marrow	t(12;21)*	male	4.7701e-09	4.40093e-35	1.95116e-80	6.26288e-08	1	1.21763e-45	2.21301e-42	2.05514e-27	0.0188201	1.91284e-26
ALL_350	GSM1203742	BCP-ALL	normal	Bone marrow	t(12;21)*	female	1	2.23565e-27	7.34629e-85	3.23429e-07	1	1.96739e-31	1.22304e-32	5.26463e-21	0.0495303	5.90153e-23
ALL_412	GSM1203808	BCP-ALL	normal	Bone marrow	t(12;21)*	female	1	7.03346e-37	3.67692e-84	2.04676e-08	1	9.80531e-43	9.38356e-43	1.50153e-25	0.0129307	1.65391e-26
ALL_431	GSM1203830	BCP-ALL	normal	Bone marrow	t(12;21)*	male	5.42385e-09	6.15321e-36	3.04205e-85	1.49659e-08	1	5.00574e-45	8.75272e-42	2.7571e-21	0.0124502	7.46106e-27
ALL_495	GSM1203898	BCP-ALL	normal	Peripheral blood	t(12;21)*	female	1	9.79997e-40	3.9048e-87	2.34428e-06	1	2.19243e-46	6.99238e-43	1.80786e-25	0.0257982	2.54502e-27
ALL_646	GSM1204049	BCP-ALL	normal	Bone marrow	t(12;21)*	female	1	4.15148e-40	9.3149e-87	4.90062e-08	1	1.9749e-43	2.79491e-46	8.04659e-19	0.0269235	6.38947e-20
ALL_164	GSM1203547	BCP-ALL	normal	Peripheral blood	11q23/MLL*	male	9.89846e-09	3.23553e-33	2.58761e-78	1.74303e-05	4.8122e-25	0.99557	6.63143e-47	3.2018e-27	0.0138113	1.5817e-27
ALL_255	GSM1203643	BCP-ALL	normal	Bone marrow	t(1;19)*	female	1	6.34154e-22	4.74902e-81	6.02349e-08	3.5326e-26	2.44473e-39	1	4.68986e-23	0.0120298	1.32572e-18
ALL_366	GSM1203759	BCP-ALL	normal	Bone marrow	t(1;19)*	male	6.25599e-09	5.72811e-31	4.19598e-81	1.7888e-07	2.08825e-27	9.49438e-40	1	8.96686e-25	0.0187967	9.16853e-19
ALL_390	GSM1203786	BCP-ALL	normal	Bone marrow	t(1;19)*	female	1	1.23838e-33	6.42596e-85	4.28833e-05	6.77162e-22	1.74496e-36	0.99996	2.33885e-15	0.0424459	3.55186e-14
ALL_392	GSM1203788	BCP-ALL	normal	Bone marrow	t(1;19)*	male	5.30436e-09	6.16648e-37	3.07835e-88	0.00109722	8.96191e-17	9.65159e-19	1	3.98455e-17	0.0536187	6.37641e-13
ALL_556	GSM1203959	BCP-ALL	normal	Bone marrow	t(1;19)*	male	7.13991e-09	5.8726e-27	3.88823e-88	0.00957219	1.28647e-14	1.05647e-29	1	2.02824e-15	0.0138414	1.87597e-12
ALL_621	GSM1204024	BCP-ALL	normal	Bone marrow	t(1;19)*	female	1	2.95341e-34	1.91275e-82	1.25059e-05	8.05153e-22	7.69797e-33	1	6.87699e-18	0.0760438	2.32879e-16
ALL_665	GSM1204068	BCP-ALL	normal	Bone marrow	t(1;19)*	female	1	7.42386e-29	3.45401e-86	3.72747e-05	1.32372e-17	2.96504e-31	0.999982	2.26059e-20	0.0129297	2.41746e-16
ALL_745	GSM1204149	BCP-ALL	normal	Bone marrow	t(1;19)*	male	7.55441e-09	6.52701e-25	7.42169e-85	0.0022458	4.67476e-21	1.28522e-27	1	5.17744e-15	0.0154415	1.46437e-10
ALL_160	GSM1203543	BCP-ALL	normal	Bone marrow	dic(9;20)*	male	8.69873e-09	4.65406e-38	4.12478e-86	0.000437338	3.09688e-19	1.97327e-45	2.17191e-07	0.939512	0.114715	1.74695e-19
ALL_460	GSM1203862	BCP-ALL	normal	Bone marrow	dic(9;20)*	male	6.64152e-09	3.57279e-33	6.06014e-82	0.000184651	1.20434e-24	5.45208e-43	2.59956e-29	0.999998	0.0503684	1.72898e-17
ALL_521	GSM1203924	BCP-ALL	normal	Bone marrow	dic(9;20)*	female	1	7.79621e-29	3.84209e-63	7.14654e-05	4.22894e-26	2.88967e-40	5.93269e-33	1	0.01843	4.81239e-23
ALL_661	GSM1204064	BCP-ALL	normal	Bone marrow	dic(9;20)*	female	1	4.16258e-33	1.12587e-76	0.183341	7.81862e-24	1.24094e-29	4.25838e-37	0.999993	0.0493532	4.08785e-16
ALL_194	GSM1203577	BCP-ALL	normal	Peripheral blood	t(9;22)*	female	1	3.34397e-28	4.76247e-87	1.1654e-05	4.21869e-28	9.02509e-45	4.91442e-45	3.268e-17	0.830572	1.32875e-12
ALL_213	GSM1203599	BCP-ALL	normal	Peripheral blood	t(9;22)*	male	7.66647e-09	5.26132e-40	2.1788e-85	0.00183849	3.31807e-30	7.67537e-47	1.38642e-40	3.0151e-14	0.499986	5.12099e-12
ALL_481	GSM1203884	BCP-ALL	normal	Bone marrow	t(9;22)*	male	6.10532e-09	4.58084e-39	3.86731e-87	0.00534633	9.85603e-30	3.41835e-42	6.61565e-36	4.58413e-12	0.54742	1.12029e-10
ALL_4	GSM1203375	BCP-ALL	normal	Bone marrow	multi-class	female	1	1.6618e-41	5.40876e-88	1.85865e-05	6.80633e-25	1.06364e-38	6.99312e-24	1	0.0798647	0.99999
ALL_268	GSM1203657	BCP-ALL	normal	Bone marrow	multi-class	male	6.26941e-09	2.43753e-38	9.8022e-87	0.000101653	7.08495e-24	6.3158e-30	1.15434e-10	1	0.518364	0.998777
ALL_401	GSM1203797	BCP-ALL	normal	Bone marrow	multi-class	female	1	8.03535e-36	3.88608e-84	0.000300102	4.68822e-25	3.77804e-36	9.65287e-14	1	0.449243	0.999999
ALL_547	GSM1203950	BCP-ALL	normal	Bone marrow	multi-class	female	1	1.37091e-42	1.23634e-87	0.979459	5.75269e-29	3.45117e-45	2.00678e-46	1.77711e-25	0.646726	3.39959e-20
ALL_717	GSM1204121	BCP-ALL	normal	Bone marrow	multi-class	female	1	2.56021e-29	1.72184e-79	0.913566	1.13858e-22	4.77616e-27	0.0770992	0.990205	0.16278	1
ALL_740	GSM1204144	BCP-ALL	normal	Bone marrow	multi-class	male	9.10922e-09	5.50586e-25	8.68359e-81	0.000734954	2.89229e-18	5.44291e-40	1	1	0.390039	0.000971001
ALL_14	GSM1203388	BCP-ALL	normal	Mixed blood + marrow	non-class	male	6.81897e-09	3.49269e-13	4.72348e-60	0.0714889	1.04871e-25	5.47912e-43	2.80119e-45	6.72749e-27	0.0342731	3.05523e-23
ALL_39	GSM1203415	BCP-ALL	normal	Bone marrow	non-class	female	1	1.6316e-35	1.28499e-83	0.110107	6.05993e-25	2.88803e-43	3.02963e-42	1.66505e-06	0.0462739	1.16451e-20
ALL_51	GSM1203428	BCP-ALL	normal	Peripheral blood	non-class	male	4.93379e-09	1.11748e-16	5.01383e-63	6.9327e-06	8.12937e-25	9.86094e-41	6.78307e-30	0.00503996	0.148321	2.13005e-09
ALL_52	GSM1203429	BCP-ALL	normal	Peripheral blood	non-class	male	7.92314e-09	1.07006e-39	4.39377e-85	0.0104095	2.25657e-27	3.88311e-41	3.14743e-47	3.32272e-22	0.0181936	1.38299e-27
ALL_61	GSM1203438	BCP-ALL	normal	Bone marrow	non-class	male	5.46334e-09	2.97587e-41	1.34602e-84	0.365024	1.2987e-28	6.48782e-43	6.70535e-43	1.63206e-18	0.0117651	3.34914e-25
ALL_92	GSM1203469	BCP-ALL	normal	Bone marrow	non-class	female	1	0.0158384	1.61725e-58	2.44958e-07	9.73647e-25	1.47782e-34	2.55947e-38	1.04826e-23	0.0208632	2.7266e-24
ALL_95	GSM1203472	BCP-ALL	normal	Mixed blood + marrow	non-class	female	1	3.70935e-28	1.39212e-68	1.93518e-05	9.08137e-29	6.29709e-45	6.97711e-46	5.67314e-12	0.0734573	3.65198e-24
ALL_136	GSM1203519	BCP-ALL	normal	Peripheral blood	non-class	female	1	6.42402e-15	4.64243e-59	4.88847e-07	4.78446e-22	2.75826e-37	2.47529e-19	5.39329e-23	0.0223603	8.67574e-21
ALL_140	GSM1203523	BCP-ALL	normal	Bone marrow	non-class	male	5.95709e-09	1.49675e-35	5.81182e-88	0.000309074	9.09311e-27	3.31168e-40	3.12899e-36	1.31311e-25	0.0400378	3.71725e-21
ALL_163	GSM1203546	BCP-ALL	normal	Peripheral blood	non-class	male	7.39433e-09	2.61511e-24	2.06069e-75	5.8694e-08	3.00027e-29	5.85751e-44	1.00676e-39	4.37593e-15	0.146953	7.09202e-25
ALL_182	GSM1203565	BCP-ALL	normal	Bone marrow	non-class	female	1	2.22513e-37	1.67662e-78	0.381788	3.163e-25	4.56172e-32	3.45307e-45	2.44386e-21	0.0169283	3.10027e-26
ALL_192	GSM1203575	BCP-ALL	normal	Mixed blood + marrow	non-class	female	1	1.75776e-33	1.36207e-82	2.02383e-06	3.60917e-25	2.21855e-35	1.89591e-29	3.66161e-18	0.0300387	6.30263e-20
ALL_200	GSM1203584	BCP-ALL	normal	Bone marrow	non-class	male	4.47033e-09	1.62379e-34	1.9933e-84	1.7469e-06	1.8385e-26	3.98069e-40	4.18314e-38	5.57354e-20	0.0412921	1.68707e-20
ALL_205	GSM1203589	BCP-ALL	normal	Bone marrow	non-class	male	6.29773e-09	3.54153e-21	2.51847e-83	9.03781e-08	4.84257e-26	3.51645e-36	2.14516e-46	1.83151e-27	0.0441465	2.36192e-27
ALL_218	GSM1203604	BCP-ALL	normal	Bone marrow	non-class	male	4.6712e-09	1.13027e-32	3.68972e-87	0.00200595	9.37795e-26	8.51002e-36	3.70236e-09	7.76344e-19	0.0145323	1.23764e-19
ALL_292	GSM1203682	BCP-ALL	normal	Bone marrow	non-class	male	6.55203e-09	3.24611e-39	2.62276e-86	0.00026446	1.71386e-27	1.78168e-24	2.74792e-43	0.368732	0.0178312	5.67725e-19
ALL_308	GSM1203698	BCP-ALL	normal	NA	non-class	female	1	5.80919e-28	8.99027e-74	1.54527e-05	3.35861e-25	1.40012e-40	3.21628e-41	2.9641e-05	0.0336553	2.11575e-23
ALL_312	GSM1203702	BCP-ALL	normal	Bone marrow	non-class	male	1.08436e-08	9.61582e-18	6.12261e-70	4.91628e-07	2.48016e-24	2.68037e-41	7.1302e-29	2.68805e-25	0.0133589	1.58086e-22
ALL_415	GSM1203811	BCP-ALL	normal	Bone marrow	non-class	male	1.95119e-08	1.35582e-35	1.68025e-87	7.72618e-06	5.78562e-26	5.65577e-33	7.89693e-39	4.90078e-23	0.049641	7.76105e-20
ALL_435	GSM1203834	BCP-ALL	normal	Bone marrow	non-class	female	1	1.57994e-38	8.74368e-87	5.78802e-06	6.02835e-28	7.86164e-40	2.7448e-46	2.12524e-24	0.0145168	2.47266e-27
ALL_491	GSM1203894	BCP-ALL	normal	Bone marrow	non-class	female	1	4.78343e-42	9.38214e-88	2.43538e-05	5.89111e-25	9.39151e-46	1.64974e-38	0.0429884	0.479163	7.03957e-09
ALL_501	GSM1203904	BCP-ALL	normal	Bone marrow	non-class	female	1	2.49044e-26	1.00126e-85	4.53102e-06	3.97481e-25	1.06142e-35	4.53129e-34	2.02191e-19	0.0302965	9.56528e-20
ALL_539	GSM1203942	BCP-ALL	normal	Bone marrow	non-class	male	5.68658e-09	4.25825e-37	2.93305e-84	1.51637e-06	2.85949e-27	4.38522e-45	9.87723e-44	1.41746e-18	0.123179	8.89125e-11
ALL_546	GSM1203949	BCP-ALL	normal	Bone marrow	non-class	male	1.22889e-08	7.43045e-34	2.26674e-85	9.39166e-05	4.54418e-22	6.80529e-31	1.16632e-09	2.2454e-12	0.0288411	2.74757e-18
ALL_557	GSM1203960	BCP-ALL	normal	Bone marrow	non-class	female	1	1.21924e-40	1.00594e-87	1.25376e-05	1.44408e-25	1.27123e-32	4.22292e-05	2.24198e-14	0.0503095	4.00805e-18
ALL_568	GSM1203971	BCP-ALL	normal	Bone marrow	non-class	male	5.15908e-09	8.13373e-36	2.24072e-84	0.000214017	2.64595e-28	1.21334e-35	1.33995e-42	4.17663e-22	0.0140124	2.04741e-26
ALL_569	GSM1203972	BCP-ALL	normal	Bone marrow	non-class	male	4.61707e-09	7.41943e-29	1.6629e-86	4.04423e-06	1.72859e-25	1.32911e-32	4.41475e-34	2.62342e-21	0.0298361	3.53882e-16
ALL_579	GSM1203982	BCP-ALL	normal	Bone marrow	non-class	female	1	4.43877e-20	8.94932e-86	0.00718861	2.79177e-19	2.61686e-29	1.16262e-09	2.35712e-16	0.0293641	2.31026e-18
ALL_656	GSM1204059	BCP-ALL	normal	Bone marrow	non-class	male	4.93554e-09	1.50902e-39	1.11059e-87	8.04219e-05	9.84703e-22	1.1152e-27	1.2271e-06	3.88368e-19	0.0542057	8.7587e-19
ALL_672	GSM1204075	BCP-ALL	normal	Bone marrow	non-class	male	6.66945e-09	2.45773e-24	2.1687e-85	0.000435245	4.43904e-22	4.94004e-33	1.92644e-40	6.88398e-21	0.0454008	6.75652e-20
ALL_674	GSM1204077	BCP-ALL	normal	Bone marrow	non-class	male	5.92664e-09	4.20093e-35	1.63531e-85	2.34626e-07	8.68661e-25	3.63978e-42	1.23254e-44	1.50063e-09	0.13601	4.22395e-19
ALL_686	GSM1204089	BCP-ALL	normal	Bone marrow	non-class	female	1	2.36063e-29	1.92176e-76	0.021055	1.33651e-26	1.55262e-29	3.50581e-43	5.95876e-22	0.0375169	8.9557e-25
ALL_692	GSM1204096	BCP-ALL	normal	NA	non-class	female	1	5.61353e-16	2.45992e-55	4.90148e-05	9.51334e-24	2.95914e-33	4.65662e-36	5.83805e-11	0.307238	6.54145e-19
ALL_718	GSM1204122	BCP-ALL	normal	Bone marrow	non-class	female	1	2.3362e-37	5.95011e-84	3.05034e-06	5.55389e-23	8.08623e-33	1.28519e-08	9.53067e-20	0.0388127	2.62434e-14
ALL_750	GSM1204154	BCP-ALL	normal	Bone marrow	non-class	female	1	1.93784e-35	1.26612e-85	0.000170468	2.79667e-27	8.9085e-39	3.15621e-34	0.449475	0.0503804	1.85065e-13
ALL_62	GSM1203439	BCP-ALL	normal	Bone marrow	low blast count	male	5.71672e-09	1	2.88479e-85	5.89855e-07	1.3303e-25	1.03556e-33	1.44417e-34	6.51134e-27	0.0137433	6.64103e-23
ALL_121	GSM1203501	BCP-ALL	normal	Bone marrow	low blast count	female	1	0.983351	2.25135e-38	2.70603e-06	1.3831e-25	2.73196e-36	7.66961e-42	1.04257e-14	0.0288309	2.5203e-24
a) Sex as determined by DNA methylation classification. A value of 0=male and 1= female.
*newly classified, subtype-like

## Sheet: Table S6 No Result
Nordlund et al.
Supplementary Table S6: Methylation classification scores of non-subtype ALL patients with "no result" availble for karyotype
							Consensus classification score
GEO ID	GEO Accession	Immuno-phenotype	Subtype	Tissue	Methylation-based classification	Sex	Sexa	Reference	T-ALL	HeH	t(12;21)	11q23/MLL	t(1;19)	dic(9;20)	t(9;22)	iAMP21
ALL_102	GSM1203479	BCP-ALL	no result	Mixed blood + marrow	T-ALL*	male	1.03369e-08	2.14198e-30	1	5.46117e-08	6.60246e-28	1.81915e-41	9.89216e-45	2.37393e-21	0.0146728	8.7438e-24
ALL_100	GSM1203477	BCP-ALL	no result	Bone marrow	HeH*	female	1	1.01525e-35	1.92668e-82	1	1.37548e-28	3.63386e-41	6.29929e-44	3.07614e-17	0.033537	4.41331e-06
ALL_340	GSM1203732	BCP-ALL	no result	Bone marrow	HeH*	female	1	3.18248e-39	1.05224e-84	1	3.32459e-25	8.30169e-42	7.57675e-44	1.29795e-24	0.0165185	1.0577e-23
ALL_11	GSM1203385	BCP-ALL	no result	Mixed blood + marrow	t(12;21)*	male	4.57411e-09	1.17867e-21	1.7417e-50	3.4597e-08	0.999986	6.19522e-46	7.90405e-46	2.08367e-27	0.0120027	6.28882e-26
ALL_74	GSM1203451	BCP-ALL	no result	Mixed blood + marrow	t(12;21)*	female	1	1.13171e-28	1.14466e-75	0.000361805	1	5.0431e-43	3.49264e-39	5.05907e-15	0.0694747	1.07492e-07
ALL_586	GSM1203989	BCP-ALL	no result	Bone marrow	t(12;21)*	male	4.38328e-09	3.29377e-42	3.59477e-85	1.64554e-06	1	1.71853e-46	1.1454e-44	1.54692e-18	0.0116982	6.83085e-19
ALL_660	GSM1204063	BCP-ALL	no result	Bone marrow	t(12;21)*	female	1	9.22958e-39	7.04094e-87	7.18867e-08	1	1.11121e-40	2.30893e-44	1.22774e-21	0.0136245	6.13751e-24
ALL_157	GSM1203540	BCP-ALL	no result	Peripheral blood	11q23/MLL*	male	6.29074e-09	2.90531e-36	3.83116e-81	1.56159e-06	2.26122e-28	1	7.5098e-46	3.90352e-22	0.0125439	1.00078e-25
ALL_593	GSM1203996	BCP-ALL	no result	Bone marrow	11q23/MLL*	male	3.97203e-09	5.08769e-33	9.08975e-68	3.77824e-08	3.349e-30	1	1.25011e-46	3.07332e-28	0.0117016	2.74712e-27
ALL_154	GSM1203537	BCP-ALL	no result	Peripheral blood	t(1;19)*	female	1	9.84221e-26	2.7818e-80	4.06734e-07	1.77797e-22	7.4977e-37	1	7.67715e-17	0.0189731	1.05793e-17
ALL_234	GSM1203620	BCP-ALL	no result	Peripheral blood	t(1;19)*	female	1	1.68049e-35	2.61756e-87	5.09441e-08	2.06962e-21	5.5504e-41	1	7.23687e-15	0.012379	3.05798e-08
ALL_526	GSM1203929	BCP-ALL	no result	Bone marrow	dic(9;20)*	male	1.32769e-08	9.73986e-38	1.49984e-84	0.000107468	3.22304e-22	1.069e-36	5.43058e-30	0.968244	0.0919033	1.88593e-22
ALL_37	GSM1203413	BCP-ALL	no result	Bone marrow	multi-class	male	7.33854e-09	2.14222e-35	3.36725e-86	0.000517939	2.88474e-15	2.66078e-39	2.41468e-11	1	0.297929	0.999992
ALL_232	GSM1203618	BCP-ALL	no result	Bone marrow	non-class	female	1	3.9231e-33	5.2313e-81	0.0111042	9.23825e-08	2.14916e-43	5.69306e-46	3.76772e-17	0.067623	8.55056e-20
ALL_527	GSM1203930	BCP-ALL	no result	Peripheral blood	non-class	male	6.10305e-09	7.34522e-14	4.13651e-50	3.41971e-08	1.47674e-27	0.0452051	5.37026e-43	9.71744e-27	0.0151075	4.54675e-26
ALL_741	GSM1204145	BCP-ALL	no result	Bone marrow	non-class	male	6.51348e-09	4.97348e-34	3.08171e-61	3.69897e-08	5.5115e-28	1.33952e-22	1.0436e-41	5.58103e-21	0.0157647	9.55857e-24
ALL_753	GSM1204157	BCP-ALL	no result	NA	non-class	female	1	2.82349e-36	4.50612e-86	3.53075e-06	9.30289e-19	3.13091e-39	1.41943e-43	5.17012e-14	0.190539	1.30153e-16
ALL_240	GSM1203626	BCP-ALL	no result	Peripheral blood	low blast count	male	7.62605e-09	0.999612	7.76599e-36	1.58389e-08	9.09086e-16	3.58866e-41	3.65462e-44	8.33194e-23	0.0151337	1.90729e-26
a) Sex as determined by DNA methylation classification. A value of 0=male and 1= female.
*newly classified, subtype-like

## Sheet: Table S7- Verification summary
Nordlund et al.
Supplementary Table S7: Summary of new subtype verification experiments
Sample ID	GEO accession	Subtype	Dna methylation classification typea	Subtype decison afer validationb	Karyotyping at diagnosisc		CNA by 450k arrayse	Re-analysis by RTPCRf	Fusion genes detected byRNA-seqg
						RT-PCR/FISH at diagnosisd
ALL_102	GSM1203479	no result	T-ALL*	?	Missing	NA
ALL_27	GSM1203401	normal	HeH*	subtype-like	47,XY,+21c[2]	NA	46 chr	NA	ND
ALL_33	GSM1203409	normal	HeH*	HeH	46,XY[13]	NA	54-55 chr	NA	ND
ALL_46	GSM1203423	normal	HeH*	subtype-like	46,XY[25]	NA	47 chr	NA	ND
ALL_47	GSM1203424	normal	HeH*	HeH	46,XY	NA	51 chr	NA	ND
ALL_65	GSM1203442	other	HeH*	subtype-like	48-49,XY,?+X,?add(10)(q22),+17,+21[2]/46,XY[25]	NA	47 chr	NA	ND
ALL_77	GSM1203454	normal	HeH*	HeH	46,XX[25)	NA	51 chr	NA	ND
ALL_83	GSM1203460	normal	HeH*	subtype-like	no metaphases	NA	47 chr	NA	ND
ALL_100	GSM1203477	no result	HeH*	subtype-like	48,XX,??	NA	48-49 chr	NA	ND
ALL_172	GSM1203555	other	HeH*	subtype-like	??,X?.ish.t(21)(q11q22),?amp(21)(q22)[cp3]/46,XY[5]	NA	46 chr	NA	ND
ALL_197	GSM1203580	other	HeH*	subtype-like	49,XY,+X,+17,+21c[?]/47,XY,+21c[?]	NA	48 chr	NA	ND
ALL_199	GSM1203583	other	HeH*	subtype-like	49,XX,+X,+14,i(17q),+21c[23]/47,XX,+21c[2]	NA	49 chr	NA	ND
ALL_239	GSM1203625	normal	HeH*	subtype-like	46,XY[12]/44-45,XY[2]	NA	47 chr	NA	ND
ALL_328	GSM1203719	normal	HeH*	HeH	46,XX[5]	NA	48-50 chr	NA	ND
ALL_332	GSM1203723	normal	HeH*	HeH	46,XX[25]	NA	50 chr	NA	ND
ALL_340	GSM1203732	no result	HeH*	HeH	no metaphases	NA	50 chr	NA	ND
ALL_341	GSM1203733	normal	HeH*	HeH	no metaphases	NA	49-51 chr	NA	ND
ALL_421	GSM1203819	normal	HeH*	subtype-like	46,XY[21]	NA	45 chr	NA	ND
ALL_433	GSM1203832	other	HeH*	subtype-like	49,XY,+X,+17,+21[8]/46,XY[7]	NA	49 chr	NA	ND
ALL_453	GSM1203855	other	HeH*	subtype-like	47,XY,+21[6]/46,XY[15]	NA	47 chr	NA	ND
ALL_520	GSM1203923	normal	HeH*	subtype-like	46,XY[25]	NA	44? Chr	NA	ND
ALL_549	GSM1203952	other	HeH*	subtype-like	46-47,XX,-6,add(17)(p?),+21,+1-3mar[cp13]/46,XY[8].ish.t(X;18) cgh.enh17q	NA	47 chr	NA	ND
ALL_592	GSM1203995	normal	HeH*	subtype-like	46,XY[23].ish.del(12)(p13p13)	NA	45 chr	NA	ND
ALL_629	GSM1204032	other	HeH*	subtype-like	45,XY,-20[3]/46,XY[35]	NA	47 chr	NA	ND
ALL_713	GSM1204117	other	HeH*	subtype-like	49,XY,+X,+17,+21[25].ish.del(9)(p21p21)	NA	49 chr	NA	ND
ALL_730	GSM1204134	other	HeH*	subtype-like	48,XY,+X,+21c[4]/47,XY,+21c[11]	NA	48 chr	NA	ND
ALL_11	GSM1203385	no result	t(12;21)*	subtype-like	No result	ND	ND	ND	t(20;21)RUNX1/ASXL1
ALL_18	GSM1203392	normal	t(12;21)*	subtype-like	46,XY[?]	negative	ND	ND	ND
ALL_21	GSM1203395	normal	t(12;21)*	?	46,XY[7]	ND	ND	ND	ND
ALL_23	GSM1203397	normal	t(12;21)*	?	46,XX[25]	ND	ND	ND	ND
ALL_25	GSM1203399	normal	t(12;21)*	subtype-like	46,XY[?]	negative	ND	ND	ND
ALL_26	GSM1203400	normal	t(12;21)*	?	46,XX[17]	ND	ND	ND	ND
ALL_55	GSM1203432	normal	t(12;21)*	?	46,XY[?]	ND	ND	ND	ND
ALL_71	GSM1203448	normal	t(12;21)*	subtype-like	46,XY[20]	negative	ND	ND	ND
ALL_74	GSM1203451	no result	t(12;21)*	subtype-like	Missing	negative	ND	ND	ND
ALL_96	GSM1203473	other	t(12;21)*	t(12;21)	47,XY,add(2)(?),del(6)(q?),+7	ND	ND	positive	ND
ALL_167	GSM1203550	other	t(12;21)*	subtype-like	47,XX,inc[2]/46,XX[23]	negative	ND	ND	ND
ALL_257	GSM1203645	normal	t(12;21)*	subtype-like	.ish.??,X?,del(9)(p21p21)x2,del(12)(p13p13)/46,XX[2]	negative	ND	ND	ND
ALL_259	GSM1203648	normal	t(12;21)*	subtype-like	46,XX[10]	negative	ND	negative	ND
ALL_261	GSM1203650	normal	t(12;21)*	subtype-like	no metaphases	negative	ND	negative	ND
ALL_284	GSM1203674	other	t(12;21)*	?	46,XY,add(6)(q22),inc[9]	ND	ND	ND	ND
ALL_307	GSM1203697	other	t(12;21)*	subtype-like	47,XY,der(3)t(3;7)(q2?;p?),der(7)t(3;7)(?;p?),+21c,inc[4]/47,XY,+21c[9]	negative	ND	ND	ND
ALL_350	GSM1203742	normal	t(12;21)*	subtype-like	46,XX[12]	negative	ND	ND	ND
ALL_395	GSM1203791	other	t(12;21)*	subtype-like	46,XX,del(1)(q25-32),t(?1;12)(q42;p13),?-21 ,?+mar[cp3]pb	negative	ND	ND	ND
ALL_412	GSM1203808	normal	t(12;21)*	subtype-like	46,XX[5].ish.del(11)(q23q23)	negative	ND	negative	ND
ALL_430	GSM1203829	other	t(12;21)*	t(12;21)	46,XX,del(6)(q13q23),der(11)t(11;12)(q21;q15)ins(11;?)(q21;?),-12,+mar[6]/46,XX[3]	ND	ND	positive	ND
ALL_431	GSM1203830	normal	t(12;21)*	subtype-like	46,XY[25]	ND	ND	ND	ND
ALL_434	GSM1203833	other	t(12;21)*	t(12;21)	46,XY,del(6)(q13q21)[3]/46,XY[22]	positive	ND	positive	ND
ALL_487	GSM1203890	other	t(12;21)*	subtype-like	45,XX,dic(7;12)(p11;p11)[11]/46,XX[14]	negative	ND	ND	ND
ALL_495	GSM1203898	normal	t(12;21)*	subtype-like	46,XX[3]	negative	ND	ND	t(3;12)ETV6/AK125726
ALL_584	GSM1203987	other	t(12;21)*	subtype-like	46,XX,-7,add(12)(q21),+add(19)(p13)[11]/46,XX[4]	negative	ND	ND	ND
ALL_586	GSM1203989	no result	t(12;21)*	?	no result	ND	ND	ND	ND
ALL_589	GSM1203992	other	t(12;21)*	?	45,XY,del(6)(q15),-12,?der(21)t(12;21)(q12;p12),add(21)(q22)[15]	ND	ND	ND	ND
ALL_598	GSM1204001	other	t(12;21)*	?	46,XY,add(9p)?[2],46,XY[18]	ND	ND	ND	ND
ALL_602	GSM1204005	other	t(12;21)*	subtype-like	46,XY,t(6;12)(q12;p11),add(7)(q11),t(16;21)(p11;q22),-17,+mar[13]	negative	ND	ND	ND
ALL_646	GSM1204049	normal	t(12;21)*	subtype-like	46,XX[32]	negative	ND	ND	ND
ALL_660	GSM1204063	no result	t(12;21)*	t(12;21)	no metaphases	negative	ND	positive	ND
ALL_734	GSM1204138	other	t(12;21)*	subtype-like	47-48,XX,t(1;5)(p36;q11),del(3)(q26),add(7)(p11),+10,add(10)(p13),add(15)(q15),add(17)(p12),add(18)(q21),add(19)(p12),+21[cp11]/46,XX[1]	negative	ND	negative	ND
ALL_761	GSM1204165	other	t(12;21)*	subtype-like	46,XY[20].ish.del(12)(p13p13),der(12)(p13),+21	negative	ND	ND	ND
ALL_157	GSM1203540	no result	11q23/MLL*	11q23/MLL	Missing	ND	del(11)(q23.3)	ND	ND
ALL_164	GSM1203547	normal	11q23/MLL*	11q23/MLL	No result	negative	del(11)(q23.3)	ND	ND
ALL_420	GSM1203818	other	11q23/MLL*	11q23/MLL	46,XY,del(9)(q?12q34)[5].ish.del(11)(q23q23)/46,XY[2]	?	del(11)(q23.3)	ND	ND
ALL_593	GSM1203996	no result	11q23/MLL*	?	Missing	ND	no 11q23 CNA	ND	ND
ALL_120	GSM1203500	other	t(1;19)*	?	47,XX,+X,t(1;12)(q21;p13)[18]/46,XX[12]	not performed	no chr 1 or 19 CNAs	ND	ND
ALL_154	GSM1203537	no result	t(1;19)*	?	Missing	not performed	no chr 1 or 19 CNAs	ND	ND
ALL_176	GSM1203559	other	t(1;19)*	subtype-like	46,XX,t(8;22)(q?;q11)	not performed	no chr 1 or 19 CNAs	ND	no fusion genes detected
ALL_234	GSM1203620	no result	t(1;19)*	?	Missing	not performed	no chr 1 or 19 CNAs	ND	ND
ALL_255	GSM1203643	normal	t(1;19)*	subtype-like	46,XX[25] pb	negative	del(19)(p13.3)	ND	ND
ALL_366	GSM1203759	normal	t(1;19)*	?	46,XY[28]	not performed	no chr 1 or 19 CNAs	ND	ND
ALL_390	GSM1203786	normal	t(1;19)*	subtype-like	46,XX[19]	negative	no chr 1 or 19 CNAs	ND	no fusion genes detected
ALL_392	GSM1203788	normal	t(1;19)*	subtype-like	46,XY[12]	negative	no chr 1 or 19 CNAs	ND	no fusion genes detected
ALL_397	GSM1203793	other	t(1;19)*	subtype-like	47,XY,+?mar[2]/46,XY[15]	negative	no chr 1 or 19 CNAs	ND	ND
ALL_528	GSM1203931	other	t(1;19)*	?	47,XY,+18[13]/46,XY[7]	not performed	no chr 1 or 19 CNAs	ND	ND
ALL_556	GSM1203959	normal	t(1;19)*	subtype-like	46,XY[12]	negative	no chr 1 or 19 CNAs	ND	ND
ALL_621	GSM1204024	normal	t(1;19)*	subtype-like	46,XX[11]	negative	no chr 1 or 19 CNAs	ND	ND
ALL_665	GSM1204068	normal	t(1;19)*	?	46,XX[20]	not performed	no chr 1 or 19 CNAs	ND	ND
ALL_685	GSM1204088	other	t(1;19)*	subtype-like	45-46,XY,del(1)(p?p?),del(3)(q21),add(7)(p1?)[cp5]/46,XY[16]	negative	no chr 1 or 19 CNAs	ND	ND
ALL_745	GSM1204149	normal	t(1;19)*	subtype-like	46,XY[20]	negative	no chr 1 or 19 CNAs	ND	ND
ALL_126	GSM1203507	other	dic(9;20)*	subtype-like	46,XY,del(9)(p12)/45,XY,-Y,del(9)(p12)	NA	del(9)(p24;p11)	NA	ND
ALL_156	GSM1203539	other	dic(9;20)*	subtype-like	46,XY,del(9)(p11p24)	NA	del(9)(p24;p11)	NA	ND
ALL_160	GSM1203543	normal	dic(9;20)*	subtype-like	46,XY[?]pb	NA	del(CDKN2A/B)	NA	ND
ALL_298	GSM1203688	other	dic(9;20)*	subtype-like	47,XX,t(1;14)(q2?;q1?),+5[24]	NA	del(CDKN2A/B)	NA	ND
ALL_368	GSM1203761	other	dic(9;20)*	subtype-like	46,XY,t(10;14)(p11.2-12;q11)[3]	NA	no chr 9 or 20 CNAs	NA	ND
ALL_391	GSM1203787	other	dic(9;20)*	dic(9;20)	48,XX,?i(9)(q10),add(13)(p10),-15,del(20)(q11),+21,+mar1,+mar2[4]/47,idem,-9[21]	NA	del(9)(p24;p13),del(20)(q11;q13)	NA	no fusion gene detected
ALL_410	GSM1203806	other	dic(9;20)*	subtype-like	45,XY,dic(17;19)(p11;p13)[6]/44,XY,-17,-22[3]/45,XY,der(17;18)(q10;q10)[2]/46,XY[14]	NA	no chr 9 or 20 CNAs	NA	ND
ALL_460	GSM1203862	normal	dic(9;20)*	subtype-like	46,XY[24]	NA	no chr 9 or 20 CNAs	NA	ND
ALL_477	GSM1203880	other	dic(9;20)*	subtype-like	46,XY,der(2)ins(2;7)(q3?;?),der(7)del(7)(?p?)?inv(7)[9]/46,XY[1]	NA	no chr 9 or 20 CNAs	NA	ND
ALL_514	GSM1203917	other	dic(9;20)*	subtype-like	49-50,XX,inc[cp3].ish.+21	NA	del(9)(p21;p13),add(9)(p24;p21)	NA	ND
ALL_521	GSM1203924	normal	dic(9;20)*	dic(9;20)	46,XX[25]	NA	del(9)(p24;p13),del(20)(q11;q13)	NA	ND
ALL_526	GSM1203929	no result	dic(9;20)*	subtype-like	Missing	NA	del(CDKN2A/B)	NA	ND
ALL_529	GSM1203932	other	dic(9;20)*	subtype-like	46,XX,der(4)t(4;17)(p?;q?),?i(8)(q10)	NA	no chr 9 or 20 CNAs	NA	ND
ALL_606	GSM1204009	other	dic(9;20)*	subtype-like	47,XX,+6[10].ish.del(9)(p21p21)/46,XX[4]	NA	del(CDKN2A/B)	NA	ND
ALL_644	GSM1204047	other	dic(9;20)*	subtype-like	46,XY,del(9)(p13)[35]/46,XY[2].ish.del(9)(p21p21)x2	NA	del(9)(p24;p11)	NA	ND
ALL_661	GSM1204064	normal	dic(9;20)*	subtype-like	46,XX[7]	NA	no chr 9 or 20 CNAs	NA	ND
ALL_747	GSM1204151	other	dic(9;20)*	subtype-like	45,XY,der(1)t(1;4;13),del(4)(q?),der(7)t(7;21)(?;?),del(9)(q?),i(9)(q10),-13,der(14)t(6;14)(?;?),der(19)t(19;?)(?;?),-21[24/25]	NA	del(9)(p24;p11)	NA	ND
ALL_757	GSM1204161	other	dic(9;20)*	subtype-like	47,XY,+5,add(9)(p2?1),der(20)t(2;20)(p2?1;q1?2)[3]/46,XY[16].ish.del(9)(p21p21)x2	NA	del(9)(p24;p13)	NA	ND
ALL_762	GSM1204166	other	dic(9;20)*	dic(9;20)	46,XX,der(9)t(7;9)(q2?2;p1?3),der(20)t(20;21)(p1?1;q1?1)[cp10]/46,XX[6].ish.del(9)(p21p21)	NA	del(9)(p24;p13),del(20)(q11;q13)	NA	ND
ALL_194	GSM1203577	normal	t(9;22)*	?	46,XX[?]	ND	del(IKZF1)?	ND	ND
ALL_213	GSM1203599	normal	t(9;22)*	subtype-like	47,XY,+21c/ish.sky.47,XY,der(4)t(X;4)(?;p16),+21c	negative	del(CDKN2A/B)	ND	ND
ALL_290	GSM1203680	other	t(9;22)*	?	45,XY,-18,der(20)t(18;20)(q11;q11)[16]/46,XY[4]	ND	del(CDKN2A/B), del(IKZF1?)	ND	ND
ALL_480	GSM1203883	other	t(9;22)*	subtype-like	47,XY,idic(7)(p11),+21c[25]	negative	del(7)(p22;p11) incl IKZF1	ND	ND
ALL_481	GSM1203884	normal	t(9;22)*	subtype-like	47,XY,+21c[22]	negative	del(CDKN2A)	ND	ND
ALL_76	GSM1203453	other	iAMP21*	iAMP21	48,XX,-17,amp?add(21)(q22),+3mar[2]/46,XX[5]	NA	amp(21q)	NA	ND
ALL_151	GSM1203534	other	iAMP21*	iAMP21	46,XX,der(21)[25]	NA	amp(21q)	NA	ND
ALL_513	GSM1203916	other	iAMP21*	iAMP21	48,XY,t(5;9)(q13;q22),+2mar[24].ish.+i(21)(q10)x2/46,XY[1]	NA	amp(21q)	NA	ND
ALL_669	GSM1204072	other	iAMP21*	iAMP21	46,XX,i(21)(q10).ish.dup(21)(q22q22)[12]/46,XX[5]	NA	amp(21q)	NA	ND
ALL_4	GSM1203375	normal	multi-class	?	46,XX	NA	no chr 9 CNAs	NA	ND
ALL_37	GSM1203413	no result	multi-class	?	Missing	NA	no chr 9 CNAs	NA	ND
ALL_246	GSM1203634	other	multi-class	?	43-46,XY,-12,-12,inc[3]/32-43,XY,inc[3]/46,XY[1]	NA	del(9)(p24;p13)del(12)(p13;p11) PAX5/ETV6	NA	dic(9;12)PAX5/ETV6
ALL_268	GSM1203657	normal	multi-class	?	46,XY[27]	NA	no chr 9 CNAs	NA	ND
ALL_313	GSM1203703	other	multi-class	?	47,XX,+5,t(6;14)(p23;q32),i(9)(q10)[18]/46,XX[10]	NA	del(9)(p24;p11)	NA	ND
ALL_351	GSM1203743	other	multi-class	dic(9;20)	45-47,XX,der(8)t(4;8)(q?;p?),+21,inc[cp11]	NA	del(9)(p24;p13), del(20)(q11;q13)	NA	ND
ALL_373	GSM1203767	other	multi-class	?	48,XX,+X,del(9)(p2?1),+21[26]/46,XX[7]	NA	del(9)(p22;p21), +21	NA	del(X)P2RY8/CRLF2
ALL_401	GSM1203797	normal	multi-class	?	46,XX[12]	NA	del(9)(p24;p13)	NA	ND
ALL_403	GSM1203799	other	multi-class	?	46,XY,del(13)(q?)[8]/45,idem,del(7)(q?),del(9)(p?),-16[15]/48-50,idem,+5,+13,+14,+22[cp3]/46,XY[3]	NA	del(CDKN2A/B)	NA	inv(9)PAX5/ZCCH7
ALL_432	GSM1203831	other	multi-class	?	49,XY,t(3;20)(q21;p13),+5,+10,+14[14]/46,XY[6]	NA	del(CDKN2A/B)	NA	ND
ALL_485	GSM1203888	other	multi-class	?	45,XY,der(6)t(6;9)(q11;q?12),der(9)t(6;9)(q?22;q11),dic(9;12)(p13;p12),del(17)(p1?3)[19]/46,XY[1]	NA	del(9)(p24;p13)del(12)(p13;p11) PAX5/ETV6	NA	dic(9;12)PAX5/ETV6
ALL_497	GSM1203900	other	multi-class	?	49,XX,+3,-4,+5,t(6;20)(q13;q13),-8,i(9)(q10),-18,der(19)t(1;19)(q21;p13),+21c,inc[cp21]	NA	no chr 9 CNAs	NA	ND
ALL_547	GSM1203950	normal	multi-class	?	.ish.??,X?,+(8)(q22q22),+(14)(q32q32),+21c	NA	no chr 9 CNAs	NA	ND
ALL_554	GSM1203957	other	multi-class	?	46,XX,del(16)(q11.2)[21]/46,XX[3]	NA	no chr 9 CNAs	NA	ND
ALL_619	GSM1204022	other	multi-class	?	45,XY,dic(7;12)(p11;p11)[13]/46,XY[12].ish.del(9)(p21p21)x2	NA	del(9)(p24;p13), add(14)(q24;q32) PAX5/ESRRB	NA	t(9;14)PAX5/ESRRB
ALL_717	GSM1204121	normal	multi-class	?	46,XX[4].ish.del(9)(p21p21)	NA	del(CDKN2A)	NA	ND
ALL_740	GSM1204144	normal	multi-class	?	46,XY[20]	NA	del(CDKN2A/B)	NA	ND
ALL_8	GSM1203381	other	non-class	?	46,XX,t(12;17)(p13;q21)	NA	ND	ND	ND
ALL_14	GSM1203388	normal	non-class	?	46,XY	NA	ND	ND	ND
ALL_24	GSM1203398	other	non-class	?	46,XY,-9,add(9)(p?),-20,+2mar[13]	NA	ND	ND	ND
ALL_28	GSM1203404	other	non-class	?	45-46,XX,-1,-5,der(12)t(5;12)(q1?3;p1?),inc[cp7]	NA	ND	ND	ND
ALL_39	GSM1203415	normal	non-class	?	46,XX	NA	ND	ND	ND
ALL_51	GSM1203428	normal	non-class	?	46,XY	NA	ND	ND	ND
ALL_52	GSM1203429	normal	non-class	?	46,XY	NA	ND	ND	ND
ALL_58	GSM1203435	other	non-class	?	47,XY,+21	NA	ND	ND	no fusion gene detected
ALL_61	GSM1203438	normal	non-class	?	46,XY	NA	ND	ND	no fusion gene detected
ALL_92	GSM1203469	normal	non-class	?	46,XX	NA	ND	ND	ND
ALL_95	GSM1203472	normal	non-class	?	46,XX	NA	ND	ND	ND
ALL_114	GSM1203493	other	non-class	?	47-49,XX,+?X,add(1)(q32),add(7)(p?),+21c[10]/47,XX,+21c[5]	NA	ND	ND	ND
ALL_116	GSM1203495	other	non-class	?	46,XY,i(8)(q10)[7]/46,XY[18]	NA	ND	ND	ND
ALL_128	GSM1203509	other	non-class	?	46,XY,t(8;12)(q24;p13),i(9)(q10),del(16)(q11),dup(21)(q?)/t(1;12)(q41;p13),i(9)(q10),del(16)(q11),dup(21)(q11q22)	NA	ND	ND	ND
ALL_130	GSM1203513	other	non-class	?	46,XY,del(6)(q21)[18]/46,XY[6]	NA	ND	ND	ND
ALL_136	GSM1203519	normal	non-class	?	46,XX[1]	NA	ND	ND	ND
ALL_140	GSM1203523	normal	non-class	?	46,XY[25]	NA	ND	ND	ND
ALL_141	GSM1203524	other	non-class	?	46,XY,t(8;22)(q24;q11)[4]/46,XY[10]	NA	ND	ND	ND
ALL_163	GSM1203546	normal	non-class	?	46,XY[25]	NA	ND	ND	ND
ALL_182	GSM1203565	normal	non-class	?	No result	NA	ND	ND	ND
ALL_183	GSM1203566	other	non-class	?	46,XY,i(7)(q10)[10]/46,XY[15]	NA	ND	ND	ND
ALL_192	GSM1203575	normal	non-class	?	46,XX[12]	NA	ND	ND	ND
ALL_200	GSM1203584	normal	non-class	?	46,XY[20]	NA	ND	ND	ND
ALL_205	GSM1203589	normal	non-class	?	46,XY[24]	NA	ND	ND	ND
ALL_209	GSM1203594	other	non-class	?	47,XX,+8[9]/46,XX[22]	NA	ND	ND	ND
ALL_218	GSM1203604	normal	non-class	?	46,XY	NA	ND	ND	ND
ALL_219	GSM1203605	other	non-class	?	48,XX,+X,+21[12]/46,XX[8]	NA	ND	ND	ND
ALL_232	GSM1203618	no result	non-class	?	46,XX[25]	NA	ND	ND	ND
ALL_236	GSM1203622	other	non-class	?	43-46,XX,t(1;9)(p31?;p13?),del(9)(p12)[cp10]	NA	ND	ND	ND
ALL_244	GSM1203630	other	non-class	?	ish.47,XX,+X,der(1)t(1;15)(q21;q?),t(1;15)(?;?),t(3;10)(?;?),-5,-10,-13-16,inc[?]/M-FISH:43-48,XX,+X,der(1)t(1:15)(?;?),+der(1)t(1;15)(?;?),t(3;10)(?q;?),-15[3]	NA	ND	ND	ND
ALL_260	GSM1203649	other	non-class	?	45,XY,-18,der(20)t(18;20)(q11;q11)[10]/46,XY[11]	NA	ND	ND	ND
ALL_281	GSM1203671	other	non-class	?	46,XX,t(10;13)(p15;q14)[cp4]/46,XX[12]	NA	ND	ND	ND
ALL_292	GSM1203682	normal	non-class	?	46,XY[25]	NA	ND	ND	ND
ALL_295	GSM1203685	other	non-class	?	46,XY,t(9;11)(p13;q25)[18]/46,XY[9]	NA	ND	ND	ND
ALL_308	GSM1203698	normal	non-class	?	46,XX[18]	NA	ND	ND	ND
ALL_312	GSM1203702	normal	non-class	?	46,XY[25]	NA	ND	ND	ND
ALL_319	GSM1203709	other	non-class	?	46,XY,der(1)t(1;17)(p36;q21)[18]/46,XY[9]	NA	ND	ND	ND
ALL_325	GSM1203715	other	non-class	?	47,XX,+21	NA	ND	ND	ND
ALL_371	GSM1203765	other	non-class	?	47,XY,+21[6]/46,XY[7]	NA	ND	ND	ND
ALL_377	GSM1203772	other	non-class	?	45,X,-Y,t(6;14)(p21;q32),i(9)(q10),del(12)(p11)[14]/46,XY[7]	NA	ND	ND	ND
ALL_399	GSM1203795	other	non-class	?	39-47,XY,add(1)(q4?)x2,-2,add(9)(q?34)	NA	ND	ND	ND
ALL_415	GSM1203811	normal	non-class	?	46,XY[?]	NA	ND	ND	ND
ALL_422	GSM1203820	other	non-class	?	47,XX,+21[2]/46,XX[4]	NA	ND	ND	ND
ALL_425	GSM1203823	other	non-class	?	47,XY,+X,i(17)(q10)[9]/46,XY[6]	NA	ND	ND	ND
ALL_435	GSM1203834	normal	non-class	?	46,XX[17]	NA	ND	ND	ND
ALL_455	GSM1203857	other	non-class	?	47,XY,del(9)(p21),+21c[5]/47,XY,+21c[15]	NA	ND	ND	ND
ALL_456	GSM1203858	other	non-class	?	46,XY,?+8,?+14,-17,add(21)(q?),+2mar.ish.+8,+14,del(17)(q?),der..amp21?	NA	ND	ND	ND
ALL_470	GSM1203873	other	non-class	?	46,X,-X,del(7)(p1?3),add(9)(p24),add(14)(q32),+mar[6]/46,XX[19]	NA	ND	ND	ND
ALL_491	GSM1203894	normal	non-class	?	47,XX,+21c[24]	NA	ND	ND	ND
ALL_501	GSM1203904	normal	non-class	?	46,XX[20]	NA	ND	ND	ND
ALL_523	GSM1203926	other	non-class	?	46,XY,t(1;5)(q21;q33)[7]/46,XY[7]	NA	ND	ND	ND
ALL_527	GSM1203930	no result	non-class	?	46,XY[?]	NA	ND	ND	ND
ALL_539	GSM1203942	normal	non-class	?	46,XY[3]	NA	ND	ND	ND
ALL_546	GSM1203949	normal	non-class	?	46,XY[2]	NA	ND	ND	ND
ALL_557	GSM1203960	normal	non-class	?	46,XX[3]	NA	ND	ND	ND
ALL_563	GSM1203966	other	non-class	?	47,XY,+X,add(8)(p1?1),inv(9)(p11q13)c[5]/48,idem,+mar[3]/46,XY,inv(9)c[15]	NA	ND	ND	ND
ALL_568	GSM1203971	normal	non-class	?	46,XY[42]	NA	ND	ND	ND
ALL_569	GSM1203972	normal	non-class	?	46,XY[41]	NA	ND	ND	ND
ALL_572	GSM1203975	other	non-class	?	46,XX,t(2;5)(q?14;q31)[14]/46,XX[13]	NA	ND	ND	ND
ALL_579	GSM1203982	normal	non-class	?	47,XX,+21c[7]	NA	ND	ND	ND
ALL_595	GSM1203998	other	non-class	?	46,XY,t(12;17)(p13;q11)[9]/47,idem,+21[2]/46,XY[17]	NA	ND	ND	ND
ALL_596	GSM1203999	other	non-class	?	47,XY,+?7,t(11;?)(q23;?)[1]/46,XY[19]	NA	ND	ND	ND
ALL_601	GSM1204004	other	non-class	?	47,XX,del(4)(?),+5[7]/46,XX[13]	NA	ND	ND	ND
ALL_604	GSM1204007	other	non-class	?	46,XY,del(7)(q22)[8]/46,XY,del(6)(q2?1)[7]/46,XY[17]	NA	ND	ND	ND
ALL_613	GSM1204016	other	non-class	?	46,XY,del(16)(q13q24)[5]/47-48,XY,+del(1)(q21),del(16)(q13q24),+mar[cp3]/46,XY[9	NA	ND	ND	ND
ALL_622	GSM1204025	other	non-class	?	46,XY,del(7)(q22)[5]/46,XY[15].ish.t(12;19)(?;p13)	NA	ND	ND	ND
ALL_628	GSM1204031	other	non-class	?	46, XX,i(21)(q10)[5]/46,XX,inc[17]/46, XX[1]	NA	ND	ND	ND
ALL_631	GSM1204034	other	non-class	?	46,XX,del(20)(q11)[6]/46,XX[24]	NA	ND	ND	ND
ALL_642	GSM1204045	other	non-class	?	46,XY,inv(7)(p13q32)[24]/46,XY[2]	NA	ND	ND	ND
ALL_656	GSM1204059	normal	non-class	?	46,XY[25]	NA	ND	ND	ND
ALL_672	GSM1204075	normal	non-class	?	46,XY[27]	NA	ND	ND	ND
ALL_674	GSM1204077	normal	non-class	?	46,XY[19].ish.arr.del(9)(p21p21)	NA	ND	ND	ND
ALL_679	GSM1204082	other	non-class	?	45,XY,der(5)t(5;6)(q?,?),der(6)t(6;11)(q?;?),der(9)t(5;9)(?;p?),-11[3]/46,XY[2]	NA	ND	ND	ND
ALL_686	GSM1204089	normal	non-class	?	46,XX,inc[8]/46,XX[13].ish.del(9)(p21p21),del(12)(p13p13)	NA	ND	ND	ND
ALL_692	GSM1204096	normal	non-class	?	46,XX[24].ish.del(9)(p21p21)	NA	ND	ND	ND
ALL_693	GSM1204097	other	non-class	?	46,XX[8].ish.del(9)(p21p21)	NA	ND	ND	ND
ALL_707	GSM1204111	other	non-class	?	46,XY,der(7)t(7;9)(q11;p13)del(9)(p21p24),der(9)t(7;9)(q11;p13)[9]/46,XY,idem,del(19)(q13)[15]/46,XY[1]	NA	ND	ND	ND
ALL_708	GSM1204112	other	non-class	?	47,XY,+7[6]/46,XY[12]	NA	ND	ND	ND
ALL_718	GSM1204122	normal	non-class	?	46,XX[28].ish.del(9)(p21p21)	NA	ND	ND	ND
ALL_741	GSM1204145	no result	non-class	?	No result	NA	ND	ND	ND
ALL_750	GSM1204154	normal	non-class	?	46,XX[5]	NA	ND	ND	ND
ALL_753	GSM1204157	no result	non-class	?	no metaphases	NA	ND	ND	ND
ALL_763	GSM1204167	other	non-class	?	46,XY,t(7;15)(q22;q15)[5]/46,XY[15]	NA	ND	ND	ND
ALL_53	GSM1203430	other	low blast count	?	46,XY,del(6)(q?),add(14)(q32)	NA	ND	ND	ND
ALL_62	GSM1203439	normal	low blast count	?	46,XY	NA	ND	ND	ND
ALL_121	GSM1203501	normal	low blast count	?	46,XX[41].ish.??,XX,+X,+21[15]	NA	ND	ND	ND
ALL_240	GSM1203626	no result	low blast count	?	missing.ish.t(12;21)(p13;q22)?	NA	ND	ND	ND
a) Subtype determined by DNA methylation classification
b) Subtype validation decision. Subtype-like = patient negative for canonical re-arrangement, subtype in bold = canonical aberration validated, ?= not enough information available to determine subtype membership
c) Karyotype determined at ALL diagnosis
d) Results from FISH and/or RT-PCR at diagnosis. NA= not applicable, Negative= test performed and negative, Positive= test performed and positive, Not performed= no targeted analysis performed at diagnosis.
e) Copy Number Alterations determined using the 450k beadchips
f) Results from re-analysis by RT-PCR, NA= not applicable, ND = not determined.
g) Fusion genes detected by RNA-seq

## Sheet: Table S8 RT-PCR Validation
Nordlund et al.
Supplementary Table S8: Validation of subtype by RT-PCR for ETV6/RUNX1.
		Immuno-phenotype		Methylation-based classification	Targeted analysis at diagnosis	RT-PCR Re-analysis		Consensus classification score
Sample ID	GEO accession		Karyotype				Sex	Sexa	reference	T-ALL	HeH	t(12;21)	11q23/MLL	t(1;19)	dic(9;20)	t(9;22)	iAMP21
ALL_412	GSM1203808	BCP-ALL	normal	t(12;21)*	t(12;21) negative FISH	RT-PCR: ETV6-RUNX1 negative	female	1	7.03346e-37	3.67692e-84	2.04676e-08	1	9.80531e-43	9.38356e-43	1.50153e-25	0.0129307	1.65391e-26
ALL_261	GSM1203650	BCP-ALL	normal	t(12;21)*	t(12;21) negative PCR	RT-PCR: ETV6-RUNX1 negative	male	4.7701e-09	4.40093e-35	1.95116e-80	6.26288e-08	1	1.21763e-45	2.21301e-42	2.05514e-27	0.0188201	1.91284e-26
ALL_259	GSM1203648	BCP-ALL	normal	t(12;21)*	t(12;21) negative PCR	RT-PCR: ETV6-RUNX1 negative	female	1	1.01718e-30	8.9143e-83	5.74596e-07	1	4.86963e-42	2.32166e-41	1.2873e-17	0.0437026	7.66378e-21
ALL_734	GSM1204138	BCP-ALL	other	t(12;21)*	t(12;21) negative FISH	RT-PCR: ETV6-RUNX1 negative	female	1	1.93245e-39	2.78278e-86	2.37712e-06	1	2.32831e-45	5.14384e-46	4.8163e-24	0.0258605	6.50798e-27
ALL_660	GSM1204063	BCP-ALL	no result	t(12;21)*	t(12;21) negative FISH, PCR	RT-PCR: ETV6-RUNX1 positive	female	1	9.22958e-39	7.04094e-87	7.18867e-08	1	1.11121e-40	2.30893e-44	1.22774e-21	0.0136245	6.13751e-24
ALL_96	GSM1203473	BCP-ALL	other	t(12;21)*	t(12;21) not tested	RT-PCR: ETV6-RUNX1 positive	male	6.32487e-09	5.73911e-38	2.04262e-83	1.10651e-07	1	1.15402e-41	1.28816e-32	2.06328e-08	0.0284351	4.60068e-23
ALL_434	GSM1203833	BCP-ALL	other	t(12;21)*	t(12;21) positive	RT-PCR: ETV6-RUNX1 positive	male	1.43706e-08	1.42192e-31	3.65167e-79	4.99731e-07	1	8.23881e-43	1.9977e-37	1.62549e-27	0.0144422	1.87441e-26
ALL_430	GSM1203829	BCP-ALL	other	t(12;21)*	t(12;21) not tested	RT-PCR: ETV6-RUNX1 positive	female	1	2.25853e-40	3.10419e-85	4.39211e-08	1	5.38493e-48	4.65209e-48	2.06812e-27	0.0111989	8.72065e-28
a) Sex as determined by DNA methylation classification. A value of 0=male and 1= female.
*newly classified, subtype-like

## Sheet: Table S9 RNA-SEQ
Nordlund et al.
Supplementary Table S9: RNA-sequencing
Sample ID	GEO accession	Immuno-phenotype	Subtype	Dna methylation classification type	Targeted analysis by FISH/PCR at diagnosis	Number of read pairs	Read lengtha	Fusion geneb	Chromosome and position of 5' gene breakpoint and strand	Chromosome and position of 3' gene breakpoint and strand	Fusion catcher breakpoint (5' -> 3')	Verification methodc	PCR primers used for verification
ALL_176	GSM1203559	BCP-ALL	Other	t(1;19)*	t(1;19) not tested	84.3 M	PE 50	ND	NA	NA	NA	NA	NA
ALL_392	GSM1203788	BCP-ALL	Normal	t(1;19)*	t(1;19) negative	94.4 M	PE 50	ND	NA	NA	NA	NA	NA
ALL_390	GSM1203786	BCP-ALL	Normal	t(1;19)*	t(1;19) negative	102.6M	PE 50	ND	NA	NA	NA	NA	NA
ALL_11	GSM1203385	BCP-ALL	No result	t(12;21)*	t(12;21) not tested	99.5 M	PE 50	t(20;21)RUNX1/ASXL1	21:36421139:-	20:30954187:+	AGTCATTTCCTTCGTACCCACAGTGCTTCATGAGAG*GTATTAGAAAACTACTCGGATGCTCCAATGACACCA	NA
ALL_106	GSM1203483	BCP-ALL	HeH	t(12;21)*	t(12;12) negative	57.3 M	PE 50	t(7;12)CBX3/ETV6	7:26248175:+	12:11979336:+	GATGACAGCAAATCAAAGAAGAAAAGAGATGCT*CACAGAATGAAAAGCACCTTTGAAGAATCGTAA	PCR-sanger seq, CNA:del(7p),del(12)(p13)	FORWARD CBX3: GCTGGCAAAGAAAAAGATGG REVERSE ETV6: GCGAAAGTCCTCTTTGGTCA
ALL_495	GSM1203898	BCP-ALL	Normal	t(12;21)*	t(12;21) negative	32.1 M	PE 50	t(3;12)ETV6/AK125726	12:11905513:+	3:128664818:-	TGGAGGAAGACTCGATCCGCCTGCCTGCGCACCTGC*AGGCTGTGCATGCCTGTGTACTGCAAGTACCAGTTC	PCR-sanger seq, CNA:del(3q),del(12)(p13)	FORWARD ETV6: ACGCCACTTCATGTTCCAGT REVERSE AK125726: GGAGGAGGTCAGCAAAACTG
ALL_391	GSM1203787	BCP-ALL	Other	dic(9;20)*	NA	98.6 M	PE 50	ND	NA	NA	NA	NA	NA
ALL_58	GSM1203435	BCP-ALL	Other	Non-class	NA	89.0 M	PE 50	ND	NA	NA	NA	NA	NA
ALL_61	GSM1203438	BCP-ALL	Normal	Non-class	NA	101.8 M	PE 50	ND	NA	NA	NA	NA	NA
ALL_Validation_20	N/A	BCP-ALL	HeH	Non-class	NA	19.0 M	PE 75	t(5;15)BRD9/NUTM1	NA	NA	NA	Karyotype:t(5;15)(p15;q1?4)	NA
ALL_313	GSM1203703	BCP-ALL	Other	Multi-class	NA	116.7 M	PE 50	ND	NA	NA	NA		NA
ALL_619	GSM1204022	BCP-ALL	Other	Multi-class	NA	84.3 M	PE 50	t(9;14)PAX5/ESRRB	9:36882001:-	14:76928888:+	CGCTGGACAGGGCAGCTACTCAGCACCGACGCTGACAGGGATGGTGCCTG*GGAACATTGAGTACAGCTGCCCGGCCACCAACGAGT	CNA:del(9)(p24;p13),add(14)(q24;q32)	NA
ALL_403	GSM1203799	BCP-ALL	Other	Multi-class	NA	95.2 M	PE 50	inv(9)PAX5/ZCCHC7	9:36863982:-	9:37126309:+	TGGGTTCAAGCAATTCTTCTACCTCAGCCTCCCGAGTAGCTGGGACTACA*CTTCAAGGTTACTGACTTTTTATGATGTTTGGTGGCTATGAGACTATAGA	NA	NA
ALL_246	GSM1203634	BCP-ALL	Other	Multi-class	NA	120.5 M	PE 50	t(9;12)PAX5/ETV6	9:37006470:-	12:11992074:+	CCAACCAACCAGTCCCAGCTTCCAGTCACAGCATAG*GCTTGCAGCCAATTTACTGGAGCAGGGATGACGTAG	CNA:del(9)(p24;p13), del(12)(p13;p11)	NA
ALL_485	GSM1203888	BCP-ALL	Other	Multi-class	NA	90.6 M	PE 50	t(9;12)PAX5/ETV6	9:37006470:-	12:11992074:+	CCAACCAACCAGTCCCAGCTTCCAGTCACAGCATAG*GCTTGCAGCCAATTTACTGGAGCAGGGATGACGTAG	Karyotype:dic(9;12)(p13;p12), CNA:del(9)(p13), del(12)(p13;p12)	NA
ALL_373	GSM1203767	BCP-ALL	Other	Multi-class	NA	96.2 M	PE 50	del(X)P2RY8/CRLF2	X:1655814:-	X:1331529:-	GGAGACCCTCTGAGCTCTCACCTGCTACTTCTGCCGCTGCTTCTGCACAG*GCATGGGGCGGCTGGTTCTGCTGTGGGGAGCTGCCGTCTTTCTGCTGGGA	Karyotype:+21, CNA:+21, no 450k probes available for analysis around P2RY8 or CRLF2	NA
ALL_497	GSM1203900	BCP-ALL	Other	Multi-class	NA	89.7 M	PE 50	ND	NA	NA	NA	NA	NA
a) Read length of the reads sequenced; PE, paired-end
b) Fusion gene detected with Fusion Catcher Software
c) Method used to verify the fusion gene. PCR-sanger sequencing; Karyotype, determined at diagnosis; Copy number alterations determined using the 450k array.

## Sheet: Table S10 ALL population
Nordlund et al.
Supplementary Table S10: Analysis of the patients included in the study compared to all ALL patients in the Nordic registry
Infants						WBC_class1 * Analysed Crosstabulation								Immunology-Type * Analysed Crosstabulation
	Analysed	Not analysed	Total						Analysed		Total						Analysed		Total
Infants (infant-therapy)	19 (2.5%)	88 (4.3%)	107						Analysed	not analysed							Analysed	not analysed
Non infants	733	1976	2709			WBC_class1	<10.1	Count	248	985	1233			Immunology-Type	B-precursor	Count	567	1589	2156
Total	752	2064	2816					% within Analysed	0.379	0.553	0.506					% within Analysed	0.866	0.897	0.889
Chi-squared p-value = 0.033							10.1-50.0	Count	240	494	734				T-cell	Count	88	182	270
Fisher's p-value = 0.034								% within Analysed	0.366	0.278	0.301					% within Analysed	0.134	0.103	0.111
							50.1-100.0	Count	76	134	210			Total		Count	655	1771	2426
t(9;22) Ph+ ALL								% within Analysed	0.116	0.075	0.086					% within Analysed	1	1	1
	Analysed	Not analysed	Total				100.1-200.0	Count	50	90	140			Chi-squared p-value = 0.031
Ph+	19 (2.6%)	46 (2.3%)	65					% within Analysed	0.076	0.051	0.057			Fisher p-value= 0.034
Non Ph+	714	1930	2644				>200.0	Count	41	77	118
Total	733	1976	2709					% within Analysed	0.063	0.043	0.048			Sex * Analysed Crosstabulation
Chi-squared p-value = 0.5						Total		Count	655	1780	2435						Analysed		Total
Fisher's p-value = NA								% within Analysed	1	1	1						Analysed	not analysed
						Chi-squared p-value < 0.001								Sex	Male	Count	369	978	1347
Down Syndrome						Fisher p-value= NA										% within Analysed	0.563	0.549	0.553
	Analysed	Not analysed	Total												Female	Count	286	802	1088
Mb Down	18 (2.6%)	52 (2.3%)	70			Cns y/n/m * Analysed Crosstabulation										% within Analysed	0.437	0.451	0.447
Not Mb Down	696	1878	2574						Analysed		Total			Total		Count	655	1780	2435
Total	714	1930	2644						Analysed	not analysed						% within Analysed	1	1	1
Chi-squared p-value = 0.81						Cns y/n/m	Yes	Count	18	44	62			Chi-squared p-value = 0.54
Fisher's p-value = 0.89								% within Analysed	0.027	0.025	0.026			Fisher p-value= 0.55
							No	Count	637	1726	2363
								% within Analysed	0.973	0.975	0.974
						Total		Count	655	1770	2425
								% within Analysed	1	1	1
						Chi-squared p-value = 0.72
						Fisher p-value= 0.77
						Age_class * Analysed Crosstabulation
									Analysed		Total
									Analysed	not analysed
						Age_class	2014-05-01	Count	395	1190	1585
								% within Analysed	0.603	0.669	0.651
							2014-09-06	Count	140	322	462
								% within Analysed	0.214	0.181	0.19
							10-14.99	Count	120	268	388
								% within Analysed	0.183	0.151	0.159
						Total		Count	655	1780	2435
								% within Analysed	1	1	1
						Chi-squared p-value = 0.011
						Fisher p-value= NA
